# Supplementary material for: Crystal structure of catena-poly[[chlorido­(4,4′-dimethyl-2,2′-bi­pyridine-κ2 N,N′)copper(II)]-μ-chlorido]
Source: Acta Crystallogr E Crystallogr Commun. 2015 May 13;71(Pt 6):624–7. doi: 10.1107/S2056989015008944 (PMC4459376; doi:10.1107/S2056989015008944)
Supplement: Supplementary file 1 [file e-71-00624-sup1.cif]

##############################################################################
#                                                                            #
# This CIF contains the data in a paper accepted for publication in          #
# Acta Crystallographica Section E. It conforms to the requirements of       #
# Notes for Authors for Acta Crystallographica Section E, and has been       #
# peer reviewed under the auspices of the IUCr Commission on Journals.       #
#                                                                            #
# Full details of the Crystallographic Information File format               #
# are given in the paper "The Crystallographic Information File (CIF):       #
# a New Standard Archive File for Crystallography" by S. R. Hall, F. H.      #
# Allen and I. D. Brown [Acta Cryst. (1991), A47, 655-685].                  #
#                                                                            #
# The current version of the core CIF dictionary is obtainable from          #
# ftp://ftp.iucr.org/pub/cif_core.dic.                                       #
#                                                                            #
# Software is freely available for graphical display of the structure(s)     #
# in this CIF. For information consult the CIF software page                 #
# http://www.iucr.org/resources/cif/software.                                #
#                                                                            #
# This file may be used for bona fide research purposes within the           #
# scientific community so long as proper attribution is given to the journal # 
# article from which it was obtained.                                        #
#                                                                            #
##############################################################################
data_I
_database_code_depnum_ccdc_archive 'CCDC 1063931'
_audit_creation_method     'SHELXL-2014/7'
_journal_date_recd_electronic     2015-03-26
_journal_date_accepted     2015-05-07
_journal_name_full     'Acta Crystallographica, Section E'
_journal_year     2015
_journal_volume     71
_journal_issue      6
_journal_page_first     624
_journal_page_last     627
_journal_paper_category     GM
_journal_paper_doi     10.1107/S2056989015008944
_journal_coeditor_code     ZL2617
_publ_contact_author_name     'D. Andrew Knight'
_publ_contact_author_address
;
Chemistry Department, Florida Institute of Technology,
150 West University Boulevard, Melbourne, FL 32901,
USA
;
_publ_contact_author_email     'aknight@fit.edu'
_publ_contact_author_fax     ?
_publ_contact_author_phone     ?
_publ_section_title
;\
Crystal structure of
<i>catena</i>-poly[[chlorido(4,4'-dimethyl-2,2'-bipyridine-\k^2^<i>N</i>,\
<i>N</i>')copper(II)]-\m-chlorido]
;
loop_
    _publ_author_name
    _publ_author_footnote
    _publ_author_address
    'Nita, Rafaela' .
;
Chemistry Department, Florida Institute of Technology,
150 West University Boulevard, Melbourne, FL 32901,
USA
;
    'Deschamps, Jeffrey R.' .
;
Naval Research Laboratory
4555 Overlook Ave
Washington
DC 20375
USA
;
    'Trammell, Scott A.' .
;
Naval Research Laboratory
4555 Overlook Ave
Washington
DC 20375
USA
;
    'Knight, D. Andrew' .
;
Chemistry Department, Florida Institute of Technology,
150 West University Boulevard, Melbourne, FL 32901,
USA
;
_publ_section_synopsis
;
The structure of a previously unknown form of
dichlorido(4,4'-dimethyl-2,2'-bipyridine)copper(II) was obtained <i>via</i> a
DMSO-mediated dehydration of
Cu(4,4'-dimethyl-2,2'-bipyridine)copper(II)\\cdot0.25H~2~O. The crystal
structure reveals chloride-bridged copper(II) chains connected <i>via</i>
intermolecular C---H...Cl hydrogen bonds.
;
_chemical_name_systematic
;\
<i>catena</i>-Poly[[chlorido(4,4'-dimethyl-2,2'-bipyridine-\
\k^2^<i>N</i>,<i>N</i>')copper(II)]-\m-chlorido]
;
_chemical_name_common     ?
_chemical_formula_moiety     'C12 H12 Cl2 Cu N2'
_chemical_formula_sum     'C12 H12 Cl2 Cu N2'
_chemical_formula_iupac     '[Cu Cl2 (C12 H12 N2)]'
_chemical_formula_weight     318.68
_chemical_melting_point     ?
_shelx_space_group_comment
;
The symmetry employed for this shelxl refinement is uniquely defined
by the following loop, which should always be used as a source of
symmetry information in preference to the above space-group names.
They are only intended as comments.
;
_space_group_crystal_system     monoclinic
_space_group_name_H-M_alt     'C c'
_space_group_name_Hall     'C -2yc'
loop_
    _space_group_symop_operation_xyz
    'x, y, z'
    'x, -y, z+1/2'
    'x+1/2, y+1/2, z'
    'x+1/2, -y+1/2, z+1/2'
_cell_length_a     9.1101(6)
_cell_length_b     20.0087(12)
_cell_length_c     7.1231(4)
_cell_angle_alpha     90
_cell_angle_beta     110.491(2)
_cell_angle_gamma     90
_cell_volume     1216.25(13)
_cell_formula_units_Z     4
_cell_measurement_reflns_used     4788
_cell_measurement_theta_min     2.59
_cell_measurement_theta_max     29.09
_cell_measurement_temperature     150(2)
_exptl_crystal_description     'plate'
_exptl_crystal_colour     'green'
_exptl_crystal_size_max     0.268
_exptl_crystal_size_mid     0.121
_exptl_crystal_size_min     0.074
_exptl_crystal_density_diffrn     1.740
_exptl_crystal_F_000     644
_exptl_absorpt_coefficient_mu     2.210
_exptl_absorpt_correction_type     multi-scan
_exptl_absorpt_process_details
;
(SADABS; Bruker, 2002)
;
_shelx_estimated_absorpt_T_min     0.589
_shelx_estimated_absorpt_T_max     0.854
_exptl_absorpt_correction_T_min     0.6456
_exptl_absorpt_correction_T_max     0.7458
_exptl_special_details     ?
_diffrn_ambient_temperature     150(2)
_diffrn_radiation_type     MoK\a
_diffrn_radiation_wavelength     0.71073
_diffrn_radiation_source     'sealed tube'
_diffrn_radiation_monochromator     graphite
_diffrn_measurement_device_type     'Bruker APEXII CCD'
_diffrn_measurement_method     '\w scans'
_diffrn_detector_area_resol_mean     ?
_diffrn_reflns_number     7099
_diffrn_reflns_av_R_equivalents     0.0491
_diffrn_reflns_theta_min     2.036
_diffrn_reflns_theta_max     29.138
_diffrn_reflns_theta_full     25.000
_diffrn_measured_fraction_theta_max     0.999
_diffrn_measured_fraction_theta_full     1.000
_diffrn_reflns_limit_h_min     -12
_diffrn_reflns_limit_h_max     12
_diffrn_reflns_limit_k_min     -27
_diffrn_reflns_limit_k_max     27
_diffrn_reflns_limit_l_min     -9
_diffrn_reflns_limit_l_max     9
_refine_special_details     ?
_reflns_number_total     2945
_reflns_number_gt     2829
_reflns_threshold_expression     I>2\s(I)
_refine_ls_structure_factor_coef     Fsqd
_refine_ls_matrix_type     full
_refine_ls_R_factor_all     0.0312
_refine_ls_R_factor_gt     0.0295
_refine_ls_wR_factor_gt     0.0712
_refine_ls_wR_factor_ref     0.0719
_refine_ls_goodness_of_fit_ref     1.048
_refine_ls_restrained_S_all     1.047
_refine_ls_number_reflns     2945
_refine_ls_number_parameters     156
_refine_ls_number_restraints     2
_refine_ls_hydrogen_treatment     constr
_refine_ls_weighting_scheme     calc
_refine_ls_weighting_details
                      'w=1/[\s^2^(Fo^2^)+(0.0425P)^2^] where P=(Fo^2^+2Fc^2^)/3'
_atom_sites_solution_hydrogens     geom
_atom_sites_solution_primary     direct
_atom_sites_solution_secondary     difmap
_refine_ls_shift/su_max     0.001
_refine_ls_shift/su_mean     0.000
_refine_diff_density_max     0.559
_refine_diff_density_min     -0.481
_refine_ls_extinction_method     none
_refine_ls_extinction_coef     .
_refine_ls_abs_structure_details
;
Classical Flack method preferred over Parsons
because s.u. lower (Flack, 1983).
;
_refine_ls_abs_structure_Flack     0.011(15)
loop_
    _atom_type_symbol
    _atom_type_description
    _atom_type_scat_dispersion_real
    _atom_type_scat_dispersion_imag
    _atom_type_scat_source
    'C' 'C' 0.0033 0.0016
                         'International Tables Vol C Tables 4.2.6.8 and 6.1.1.4'
    'H' 'H' 0.0000 0.0000
                         'International Tables Vol C Tables 4.2.6.8 and 6.1.1.4'
    'N' 'N' 0.0061 0.0033
                         'International Tables Vol C Tables 4.2.6.8 and 6.1.1.4'
    'Cl' 'Cl' 0.1484 0.1585
                         'International Tables Vol C Tables 4.2.6.8 and 6.1.1.4'
    'Cu' 'Cu' 0.3201 1.2651
                         'International Tables Vol C Tables 4.2.6.8 and 6.1.1.4'
_computing_data_collection
;
SMART (Bruker, 2002)
;
_computing_cell_refinement
;
SAINT (Bruker, 2002)
;
_computing_data_reduction
;
SAINT and XPREP (Bruker, 2002)
;
_computing_structure_solution
;
SHELXS97 (Sheldrick, 2008)
;
_computing_structure_refinement
;
SHELXL2014 (Sheldrick, 2015)
;
_computing_molecular_graphics
;
SHELXTL (Sheldrick, 2008)
;
_computing_publication_material
;
SHELXTL (Sheldrick, 2008)
;
loop_
    _atom_site_type_symbol
    _atom_site_label
    _atom_site_fract_x
    _atom_site_fract_y
    _atom_site_fract_z
    _atom_site_U_iso_or_equiv
    _atom_site_adp_type
    _atom_site_calc_flag
    _atom_site_occupancy
    _atom_site_disorder_assembly
    _atom_site_disorder_group
    Cu Cu1 0.99673(5) 0.95231(2) 0.74601(5) 0.01585(12) Uani d 1 . .
    Cl Cl1 1.12820(11) 0.85482(5) 0.80882(16) 0.0243(2) Uani d 1 . .
    Cl Cl2 1.15771(10) 1.00184(5) 1.04309(13) 0.01687(18) Uani d 1 . .
    N N1 0.8565(4) 1.03282(16) 0.6685(5) 0.0166(6) Uani d 1 . .
    C C2 0.9078(5) 1.0962(2) 0.6952(6) 0.0217(8) Uani d 1 . .
    H H2A 1.0170 1.1044 0.7567 0.026 Uiso calc 1 . .
    C C3 0.8073(5) 1.14974(19) 0.6364(6) 0.0213(8) Uani d 1 . .
    H H3A 0.8479 1.1940 0.6576 0.026 Uiso calc 1 . .
    C C4 0.6467(5) 1.13963(18) 0.5460(6) 0.0164(7) Uani d 1 . .
    C C4A 0.5357(5) 1.19727(19) 0.4831(7) 0.0219(8) Uani d 1 . .
    H H4AA 0.4287 1.1817 0.4592 0.033 Uiso calc 1 . .
    H H4AB 0.5414 1.2168 0.3597 0.033 Uiso calc 1 . .
    H H4AC 0.5642 1.2311 0.5892 0.033 Uiso calc 1 . .
    C C5 0.5941(5) 1.07339(18) 0.5156(6) 0.0155(6) Uani d 1 . .
    H H5A 0.4856 1.0641 0.4530 0.019 Uiso calc 1 . .
    C C6 0.7009(4) 1.02135(18) 0.5771(5) 0.0136(6) Uani d 1 . .
    C C7 0.6593(4) 0.94980(17) 0.5520(5) 0.0137(7) Uani d 1 . .
    C C8 0.5058(4) 0.9266(2) 0.4740(6) 0.0167(7) Uani d 1 . .
    H H8A 0.4208 0.9573 0.4344 0.020 Uiso calc 1 . .
    C C9 0.4773(5) 0.85789(19) 0.4542(6) 0.0162(7) Uani d 1 . .
    C C9A 0.3132(5) 0.8319(2) 0.3748(7) 0.0225(8) Uani d 1 . .
    H H9AA 0.2582 0.8514 0.2425 0.034 Uiso calc 1 . .
    H H9AB 0.2588 0.8441 0.4666 0.034 Uiso calc 1 . .
    H H9AC 0.3151 0.7832 0.3630 0.034 Uiso calc 1 . .
    C C10 0.6064(5) 0.81541(19) 0.5120(6) 0.0192(7) Uani d 1 . .
    H H10A 0.5919 0.7684 0.4982 0.023 Uiso calc 1 . .
    C C11 0.7558(5) 0.84178(19) 0.5896(6) 0.0191(7) Uani d 1 . .
    H H11A 0.8425 0.8120 0.6290 0.023 Uiso calc 1 . .
    N N12 0.7834(3) 0.90766(15) 0.6114(5) 0.0153(6) Uani d 1 . .
loop_
    _atom_site_aniso_label
    _atom_site_aniso_U_11
    _atom_site_aniso_U_22
    _atom_site_aniso_U_33
    _atom_site_aniso_U_12
    _atom_site_aniso_U_13
    _atom_site_aniso_U_23
    Cu1 0.01070(19) 0.0139(2) 0.0205(2) 0.00155(17) 0.00239(16) 0.00001(18)
    Cl1 0.0162(4) 0.0162(4) 0.0347(5) 0.0053(3) 0.0016(4) 0.0024(4)
    Cl2 0.0135(4) 0.0235(4) 0.0134(4) -0.0012(3) 0.0044(3) -0.0025(3)
    N1 0.0131(15) 0.0153(14) 0.0203(15) 0.0005(12) 0.0046(13) -0.0014(12)
    C2 0.0144(18) 0.0188(18) 0.029(2) -0.0023(14) 0.0042(16) -0.0002(15)
    C3 0.0200(19) 0.0150(17) 0.026(2) -0.0012(14) 0.0050(17) -0.0016(15)
    C4 0.0171(17) 0.0148(17) 0.0170(17) 0.0004(13) 0.0057(14) -0.0009(13)
    C4A 0.0179(18) 0.0161(18) 0.030(2) 0.0021(15) 0.0061(16) -0.0006(16)
    C5 0.0107(15) 0.0151(16) 0.0198(18) 0.0020(14) 0.0043(14) -0.0005(14)
    C6 0.0143(16) 0.0144(16) 0.0133(16) 0.0018(13) 0.0063(13) 0.0007(13)
    C7 0.0149(17) 0.0130(16) 0.0140(17) 0.0000(13) 0.0062(15) -0.0001(12)
    C8 0.0148(19) 0.0168(18) 0.0184(17) 0.0005(13) 0.0057(15) -0.0008(14)
    C9 0.0154(17) 0.0172(17) 0.0161(17) -0.0030(13) 0.0057(14) -0.0018(14)
    C9A 0.017(2) 0.0190(19) 0.029(2) -0.0051(15) 0.0047(17) -0.0032(16)
    C10 0.0202(18) 0.0128(16) 0.0239(19) 0.0004(14) 0.0069(16) 0.0013(14)
    C11 0.0161(18) 0.0154(17) 0.025(2) 0.0028(13) 0.0062(16) -0.0002(14)
    N12 0.0123(14) 0.0136(14) 0.0191(15) 0.0022(12) 0.0044(12) 0.0000(12)
_geom_special_details
;
All e.s.d.'s (except the e.s.d. in the dihedral angle between two l.s. planes)
are estimated using the full covariance matrix. The cell e.s.d.'s are taken
into account individually in the estimation of e.s.d.'s in distances, angles
and torsion angles; correlations between e.s.d.'s in cell parameters are only
used when they are defined by crystal symmetry. An approximate (isotropic)
treatment of cell e.s.d.'s is used for estimating e.s.d.'s involving l.s.
planes.
;
loop_
    _geom_bond_atom_site_label_1
    _geom_bond_atom_site_label_2
    _geom_bond_site_symmetry_2
    _geom_bond_distance
    _geom_bond_publ_flag
    Cu1 N1 . 2.009(3) ?
    Cu1 N12 . 2.047(3) ?
    Cu1 Cl1 . 2.2506(10) ?
    Cu1 Cl2 . 2.3320(10) ?
    Cu1 Cl2 2_574 2.5623(9) ?
    Cl2 Cu1 2_575 2.5623(9) ?
    N1 C2 . 1.343(5) ?
    N1 C6 . 1.357(5) ?
    C2 C3 . 1.375(6) ?
    C2 H2A . 0.9500 ?
    C3 C4 . 1.392(5) ?
    C3 H3A . 0.9500 ?
    C4 C5 . 1.400(5) ?
    C4 C4A . 1.495(5) ?
    C4A H4AA . 0.9800 ?
    C4A H4AB . 0.9800 ?
    C4A H4AC . 0.9800 ?
    C5 C6 . 1.387(5) ?
    C5 H5A . 0.9500 ?
    C6 C7 . 1.476(5) ?
    C7 N12 . 1.354(4) ?
    C7 C8 . 1.391(5) ?
    C8 C9 . 1.398(5) ?
    C8 H8A . 0.9500 ?
    C9 C10 . 1.391(5) ?
    C9 C9A . 1.494(5) ?
    C9A H9AA . 0.9800 ?
    C9A H9AB . 0.9800 ?
    C9A H9AC . 0.9800 ?
    C10 C11 . 1.382(6) ?
    C10 H10A . 0.9500 ?
    C11 N12 . 1.341(5) ?
    C11 H11A . 0.9500 ?
loop_
    _geom_angle_atom_site_label_1
    _geom_angle_atom_site_label_2
    _geom_angle_atom_site_label_3
    _geom_angle_site_symmetry_1
    _geom_angle_site_symmetry_3
    _geom_angle
    _geom_angle_publ_flag
    N1 Cu1 N12 . . 79.25(12) ?
    N1 Cu1 Cl1 . . 172.93(10) ?
    N12 Cu1 Cl1 . . 93.82(9) ?
    N1 Cu1 Cl2 . . 92.64(10) ?
    N12 Cu1 Cl2 . . 143.41(9) ?
    Cl1 Cu1 Cl2 . . 93.79(4) ?
    N1 Cu1 Cl2 . 2_574 89.55(9) ?
    N12 Cu1 Cl2 . 2_574 121.94(9) ?
    Cl1 Cu1 Cl2 . 2_574 93.01(4) ?
    Cl2 Cu1 Cl2 . 2_574 93.29(3) ?
    Cu1 Cl2 Cu1 . 2_575 111.20(4) ?
    C2 N1 C6 . . 118.8(3) ?
    C2 N1 Cu1 . . 124.2(3) ?
    C6 N1 Cu1 . . 117.0(2) ?
    N1 C2 C3 . . 122.1(4) ?
    N1 C2 H2A . . 119.0 ?
    C3 C2 H2A . . 119.0 ?
    C2 C3 C4 . . 120.5(3) ?
    C2 C3 H3A . . 119.7 ?
    C4 C3 H3A . . 119.7 ?
    C3 C4 C5 . . 117.2(3) ?
    C3 C4 C4A . . 121.2(3) ?
    C5 C4 C4A . . 121.7(4) ?
    C4 C4A H4AA . . 109.5 ?
    C4 C4A H4AB . . 109.5 ?
    H4AA C4A H4AB . . 109.5 ?
    C4 C4A H4AC . . 109.5 ?
    H4AA C4A H4AC . . 109.5 ?
    H4AB C4A H4AC . . 109.5 ?
    C6 C5 C4 . . 119.9(4) ?
    C6 C5 H5A . . 120.1 ?
    C4 C5 H5A . . 120.1 ?
    N1 C6 C5 . . 121.6(4) ?
    N1 C6 C7 . . 113.8(3) ?
    C5 C6 C7 . . 124.6(4) ?
    N12 C7 C8 . . 122.0(3) ?
    N12 C7 C6 . . 114.5(3) ?
    C8 C7 C6 . . 123.4(3) ?
    C7 C8 C9 . . 119.5(4) ?
    C7 C8 H8A . . 120.2 ?
    C9 C8 H8A . . 120.2 ?
    C10 C9 C8 . . 117.6(4) ?
    C10 C9 C9A . . 122.0(4) ?
    C8 C9 C9A . . 120.4(4) ?
    C9 C9A H9AA . . 109.5 ?
    C9 C9A H9AB . . 109.5 ?
    H9AA C9A H9AB . . 109.5 ?
    C9 C9A H9AC . . 109.5 ?
    H9AA C9A H9AC . . 109.5 ?
    H9AB C9A H9AC . . 109.5 ?
    C11 C10 C9 . . 119.8(3) ?
    C11 C10 H10A . . 120.1 ?
    C9 C10 H10A . . 120.1 ?
    N12 C11 C10 . . 122.7(3) ?
    N12 C11 H11A . . 118.6 ?
    C10 C11 H11A . . 118.6 ?
    C11 N12 C7 . . 118.3(3) ?
    C11 N12 Cu1 . . 126.3(3) ?
    C7 N12 Cu1 . . 115.3(2) ?
loop_
    _geom_torsion_atom_site_label_1
    _geom_torsion_atom_site_label_2
    _geom_torsion_atom_site_label_3
    _geom_torsion_atom_site_label_4
    _geom_torsion_site_symmetry_1
    _geom_torsion_site_symmetry_2
    _geom_torsion_site_symmetry_3
    _geom_torsion_site_symmetry_4
    _geom_torsion
    _geom_torsion_publ_flag
    C6 N1 C2 C3 . . . . 1.2(6) ?
    Cu1 N1 C2 C3 . . . . 178.8(3) ?
    N1 C2 C3 C4 . . . . 0.1(6) ?
    C2 C3 C4 C5 . . . . -1.0(6) ?
    C2 C3 C4 C4A . . . . 179.3(4) ?
    C3 C4 C5 C6 . . . . 0.7(5) ?
    C4A C4 C5 C6 . . . . -179.7(4) ?
    C2 N1 C6 C5 . . . . -1.6(5) ?
    Cu1 N1 C6 C5 . . . . -179.3(3) ?
    C2 N1 C6 C7 . . . . 178.6(3) ?
    Cu1 N1 C6 C7 . . . . 0.9(4) ?
    C4 C5 C6 N1 . . . . 0.6(6) ?
    C4 C5 C6 C7 . . . . -179.7(3) ?
    N1 C6 C7 N12 . . . . -4.3(4) ?
    C5 C6 C7 N12 . . . . 176.0(4) ?
    N1 C6 C7 C8 . . . . 175.7(3) ?
    C5 C6 C7 C8 . . . . -4.1(6) ?
    N12 C7 C8 C9 . . . . -0.5(6) ?
    C6 C7 C8 C9 . . . . 179.5(3) ?
    C7 C8 C9 C10 . . . . -0.9(6) ?
    C7 C8 C9 C9A . . . . 178.7(3) ?
    C8 C9 C10 C11 . . . . 1.3(6) ?
    C9A C9 C10 C11 . . . . -178.3(4) ?
    C9 C10 C11 N12 . . . . -0.4(6) ?
    C10 C11 N12 C7 . . . . -1.0(6) ?
    C10 C11 N12 Cu1 . . . . 174.3(3) ?
    C8 C7 N12 C11 . . . . 1.4(6) ?
    C6 C7 N12 C11 . . . . -178.6(3) ?
    C8 C7 N12 Cu1 . . . . -174.4(3) ?
    C6 C7 N12 Cu1 . . . . 5.6(4) ?
loop_
    _geom_hbond_atom_site_label_D
    _geom_hbond_atom_site_label_H
    _geom_hbond_atom_site_label_A
    _geom_hbond_site_symmetry_A
    _geom_hbond_distance_DH
    _geom_hbond_distance_HA
    _geom_hbond_distance_DA
    _geom_hbond_angle_DHA
    C11 H11A Cl1 . 0.95 2.61 3.211(4) 122
    C8 H8A Cl2 2_474 0.95 2.88 3.666(4) 140
    C10 H10A Cl1 4_464 0.95 2.88 3.733(4) 149
_shelx_hkl_file
;
   0   0  -1    0.45    0.30
   0   0  -1    1.30    0.35
   0   0  -1    0.35    0.17
   0   0   1    0.22    0.17
   0   0   1    0.27    0.30
   0   0  -2  667.69    8.12
   0   0  -2  730.24    7.48
   0   0   2  554.16    4.40
   0   0   2  513.80    7.13
   0   0  -3    0.33    0.66
   0   0  -3   -0.01    0.47
   0   0   3    0.22    0.32
   0   0   3    0.38    0.67
   0   0  -4  993.50   12.57
   0   0   4  961.60    7.78
   0   0   4  919.43   13.83
   0   0  -5   -0.04    0.69
   0   0   5   -0.39    1.05
   0   0  -6  102.63    5.20
   0   0   6   81.91    5.47
   0   0  -7    1.06    1.35
   0   0   7   -0.06    1.47
   0   0   8   13.03    3.65
   0   0   9   -0.09    2.17
   0  -2   0 1953.92   17.37
   0  -2   0 2532.30   12.48
   0   2   0 2263.40   20.17
   0  -2  -1  469.71    5.25
   0  -2  -1  503.51    3.55
   0  -2   1  402.09    4.29
   0  -2   1  427.76    4.90
   0   2  -1  523.35    3.83
   0   2  -1  519.75    5.56
   0   2   1  505.36    4.06
   0   2   1  426.36    4.29
   0  -2  -2  701.29    8.05
   0  -2  -2  791.00    8.75
   0  -2   2  609.23    6.12
   0  -2   2  628.07    8.17
   0   2  -2  819.73    7.10
   0   2  -2  874.73    9.63
   0   2   2  621.38    7.58
   0  -2  -3  472.71    8.28
   0  -2  -3  530.74    8.55
   0  -2   3  513.84    6.32
   0  -2   3  516.87    9.08
   0   2  -3  540.57    7.36
   0   2  -3  582.31    9.61
   0   2   3  578.13    4.55
   0   2   3  518.26    8.68
   0  -2  -4  392.78    8.91
   0  -2  -4  452.46    9.07
   0  -2   4  412.78    6.18
   0  -2   4  431.72    9.71
   0   2  -4  435.77    7.85
   0   2   4  458.67    4.36
   0   2   4  429.29    9.34
   0  -2  -5  157.00    6.06
   0  -2   5  149.32    3.98
   0  -2   5  172.16    7.03
   0   2  -5  157.41    5.45
   0   2   5  176.17    6.93
   0  -2  -6  298.55    9.18
   0  -2   6  258.37    9.56
   0   2  -6  287.38    8.18
   0   2   6  258.32    9.32
   0  -2  -7   46.67    4.22
   0  -2   7   40.74    4.54
   0   2   7   53.65    4.99
   0  -2   8   17.19    3.98
   0   2   8   19.23    4.22
   0  -2   9    3.10    2.75
   0   2   9    5.23    2.84
   0  -4   0   42.19    1.73
   0  -4   0   59.26    1.18
   0   4   0   51.78    1.96
   0  -4  -1  362.05    5.49
   0  -4  -1  342.75    4.36
   0  -4   1  316.34    4.98
   0  -4   1  354.12    4.80
   0   4  -1  404.39    3.94
   0   4  -1  407.35    5.83
   0   4   1  357.43    3.78
   0   4   1  395.16    5.76
   0  -4  -2  266.51    5.69
   0  -4  -2  272.47    3.68
   0  -4   2  205.95    4.40
   0  -4   2  218.15    5.04
   0   4  -2  274.56    3.93
   0   4  -2  296.02    6.04
   0   4   2  223.22    4.45
   0  -4  -3  224.57    5.63
   0  -4  -3  258.38    6.49
   0  -4   3  217.52    4.90
   0   4  -3  263.28    4.83
   0   4  -3  276.42    6.92
   0   4   3  225.25    5.64
   0  -4  -4  125.40    5.03
   0  -4  -4  133.62    5.31
   0  -4   4  120.05    3.93
   0  -4   4  134.33    5.57
   0   4  -4  144.98    4.32
   0   4  -4  156.73    6.06
   0   4   4  149.27    2.48
   0   4   4  134.34    5.21
   0  -4  -5  212.53    7.41
   0  -4   5  158.19    4.75
   0  -4   5  191.61    7.56
   0   4  -5  206.56    5.91
   0   4   5  196.87    7.21
   0  -4  -6  224.60    8.35
   0  -4   6  202.93    8.64
   0   4  -6  235.76    9.11
   0   4   6  229.30    8.74
   0  -4  -7  200.64    8.64
   0  -4   7  190.16    9.32
   0   4   7  204.28    9.19
   0  -4   8   18.85    4.13
   0   4   8   22.80    4.44
   0   4   9   44.44    6.45
   0  -6   0  767.79    8.68
   0   6   0  883.08    9.42
   0  -6  -1  263.55    4.84
   0  -6   1  251.05    5.32
   0   6  -1  309.60    4.30
   0   6  -1  315.59    4.34
   0   6  -1  332.87    6.16
   0   6  -1  315.25    4.34
   0   6   1  297.87    3.40
   0   6   1  294.40    5.80
   0  -6  -2  193.59    5.34
   0  -6  -2  196.39    3.98
   0  -6   2  161.46    4.56
   0  -6   2  186.88    4.84
   0   6  -2  208.19    3.59
   0   6  -2  215.88    5.64
   0   6   2  188.51    3.98
   0   6   2  212.96    5.64
   0  -6  -3  251.87    5.84
   0  -6  -3  270.15    7.13
   0  -6   3  231.15    5.78
   0  -6   3  258.67    6.83
   0   6  -3  298.50    4.99
   0   6  -3  316.32    7.76
   0   6   3  250.60    5.82
   0  -6  -4  260.63    7.05
   0  -6  -4  310.95    8.52
   0  -6   4  244.36    6.28
   0  -6   4  265.91    7.98
   0   6  -4  306.90    5.93
   0   6  -4  357.22    9.35
   0   6   4  275.28    7.27
   0  -6  -5  587.35   12.84
   0  -6   5  446.45    8.85
   0  -6   5  503.37   12.32
   0   6  -5  564.21    9.20
   0   6  -5  644.66   13.95
   0   6   5  534.18   11.58
   0  -6  -6   26.80    3.86
   0  -6   6   25.70    4.02
   0   6   6   30.60    3.51
   0  -6  -7   76.92    5.78
   0  -6   7   66.93    5.91
   0   6   7   68.22    5.55
   0  -6   8   65.47    6.48
   0   6   8   78.24    6.53
   0  -8   0  129.87    4.23
   0   8   0  155.99    4.66
   0  -8  -1  307.95    6.15
   0  -8   1  324.10    6.91
   0   8  -1  394.63    7.62
   0   8   1  391.43    3.92
   0   8   1  365.63    7.35
   0  -8  -2  166.62    4.37
   0  -8   2  161.16    5.17
   0  -8   2  175.86    4.90
   0   8  -2  185.52    3.77
   0   8  -2  197.81    5.90
   0   8   2  190.00    3.90
   0   8   2  204.71    6.07
   0  -8  -3  691.25    9.41
   0  -8  -3  789.42   13.00
   0  -8  -3  816.89    9.18
   0  -8   3  672.66   10.95
   0  -8   3  746.22   11.83
   0   8  -3  816.22    8.30
   0   8  -3  902.64   13.87
   0   8   3  774.81    9.98
   0   8   3  885.08   13.77
   0  -8  -4  329.59    7.80
   0  -8  -4  371.70    9.87
   0  -8   4  294.13    7.62
   0  -8   4  314.74    8.86
   0   8  -4  381.79    6.41
   0   8  -4  432.80   10.73
   0   8   4  333.38    7.87
   0   8   4  385.29   10.15
   0  -8  -5  145.30    6.86
   0  -8   5  125.77    5.30
   0  -8   5  141.75    6.80
   0   8  -5  175.62    7.70
   0   8   5  149.04    6.15
   0   8   5  163.50    7.49
   0  -8  -6   40.62    4.27
   0  -8   6   36.65    4.27
   0   8  -6   46.58    4.78
   0   8   6   40.44    3.97
   0  -8   7    5.03    2.44
   0   8   7    3.88    1.97
   0  -8   8  158.14    9.63
   0   8   8  171.42    9.13
   0   8   8  191.60   10.64
   0 -10   0  764.74   11.38
   0  10   0  845.02   12.11
   0 -10  -1   97.15    3.99
   0 -10   1  109.69    4.59
   0 -10   1  125.47    3.46
   0  10  -1  120.49    4.80
   0  10   1  135.42    2.33
   0  10   1  133.11    5.06
   0 -10  -2 1009.54   12.18
   0 -10   2  937.69   13.62
   0 -10   2 1096.44   12.51
   0  10  -2 1142.44   10.42
   0  10  -2 1211.42   15.77
   0  10   2 1150.76    9.19
   0  10   2 1206.54   15.79
   0 -10  -3  100.58    3.78
   0 -10   3   81.05    4.34
   0 -10   3  101.52    4.58
   0  10  -3   99.32    3.12
   0  10  -3  106.10    5.24
   0  10   3  101.48    3.60
   0  10   3  112.83    5.43
   0 -10  -4  102.70    4.35
   0 -10  -4  123.22    3.99
   0 -10   4  102.15    5.05
   0 -10   4  106.75    5.35
   0  10  -4  131.61    6.30
   0  10   4  119.38    4.70
   0 -10   5    3.55    1.44
   0 -10   5    2.53    1.50
   0  10  -5    5.60    2.13
   0  10   5    2.96    1.41
   0  10   5    4.48    2.02
   0 -10   6  150.40    7.93
   0  10  -6  148.11    8.10
   0  10   6  158.02    7.04
   0  10   6  173.39    8.68
   0 -10   7   -0.50    1.51
   0  10   7   -0.94    1.38
   0  10   7   -0.44    1.81
   0 -10   8   22.27    4.72
   0  10   8   35.19    6.02
   0 -12   0   16.88    2.09
   0  12   0   25.12    2.57
   0 -12  -1  305.93    7.77
   0 -12   1  294.11    8.10
   0 -12   1  348.24    5.98
   0  12  -1  360.10    8.93
   0  12   1  334.75    8.65
   0 -12  -2  607.54   10.59
   0 -12   2  607.83   12.04
   0 -12   2  664.28   10.08
   0  12  -2  696.51    9.07
   0  12  -2  769.12   13.65
   0  12   2  734.75    6.98
   0  12   2  721.62   13.24
   0 -12  -3  254.54    5.42
   0 -12  -3  254.69    6.68
   0 -12   3  249.72    8.07
   0 -12   3  258.74    7.39
   0  12  -3  272.83    5.47
   0  12  -3  318.37    9.44
   0  12   3  280.03    5.69
   0  12   3  292.48    9.08
   0 -12  -4  231.22    7.00
   0 -12   4  187.26    7.30
   0 -12   4  186.73    7.21
   0  12  -4  267.74    9.39
   0  12   4  188.72    5.71
   0  12   4  217.97    8.52
   0 -12   5   17.99    3.03
   0 -12   5   14.96    2.91
   0  12  -5   15.66    3.19
   0  12   5   22.66    4.39
   0  12   5   25.81    4.01
   0 -12   6   74.54    5.12
   0 -12   6   73.55    5.86
   0  12  -6   83.62    6.51
   0  12   6   93.60    6.95
   0 -12   7   17.12    3.97
   0  12  -7   20.83    4.44
   0  12   7   23.93    4.88
   0 -12   8   29.96    5.50
   0  12   8   27.55    5.36
   0 -14   0   87.93    4.82
   0 -14   0   91.70    2.39
   0  14   0   88.58    4.99
   0 -14  -1  275.24    8.11
   0 -14   1  283.55    8.69
   0 -14   1  306.41    5.80
   0  14  -1  322.25    9.27
   0  14   1  332.39    9.39
   0 -14  -2  223.92    7.12
   0 -14   2  227.68    8.08
   0 -14   2  237.60    6.25
   0  14  -2  255.95    6.10
   0  14  -2  285.92    9.07
   0  14   2  259.36    8.70
   0 -14  -3  158.39    5.87
   0 -14   3  145.08    6.74
   0 -14   3  149.65    5.82
   0  14  -3  190.23    7.82
   0  14   3  171.92    7.57
   0 -14   4  148.83    7.08
   0 -14   4  145.72    6.55
   0  14  -4  205.19    8.74
   0  14   4  163.99    7.87
   0 -14   5  110.98    6.39
   0 -14   5  116.57    6.59
   0  14  -5  141.58    7.82
   0  14   5  142.58    8.01
   0 -14   6   39.31    4.19
   0 -14   6   46.10    4.94
   0  14  -6   57.71    5.87
   0  14   6   52.77    5.76
   0 -14   7   23.93    4.50
   0  14  -7   45.83    6.42
   0  14   7   32.37    5.56
   0 -16   0    0.88    1.21
   0  16   0    1.10    1.38
   0 -16  -1  194.17    7.45
   0 -16   1  163.23    7.22
   0  16  -1  216.85    8.29
   0  16   1  188.23    7.71
   0 -16  -2  153.84    6.51
   0 -16   2  139.65    6.90
   0 -16   2  147.76    5.09
   0  16  -2  167.05    5.40
   0  16  -2  180.10    7.83
   0  16   2  154.84    7.27
   0 -16  -3   80.70    4.69
   0 -16   3   64.66    5.03
   0 -16   3   61.18    3.97
   0  16  -3   90.89    5.98
   0  16   3   65.30    5.17
   0 -16   4  124.67    6.98
   0 -16   4  122.51    6.19
   0  16  -4  160.38    8.23
   0  16   4  139.76    7.80
   0 -16   5  267.34   10.30
   0 -16   5  264.87    9.92
   0  16  -5  336.54   12.45
   0  16   5  301.20   11.92
   0 -16   6   57.87    5.30
   0 -16   6   51.17    5.24
   0  16  -6   59.44    6.15
   0  16   6   55.12    5.96
   0 -16   7   45.26    6.21
   0  16  -7   57.74    6.69
   0  16   7   55.29    6.71
   0 -18   0    7.20    2.10
   0  18   0    6.20    2.19
   0 -18  -1  188.17    7.94
   0  18  -1  220.40    9.01
   0  18   1  216.23    8.95
   0 -18  -2   22.91    3.43
   0 -18   2   17.70    3.35
   0  18  -2   26.35    3.91
   0  18   2   21.16    3.61
   0 -18  -3   59.78    4.48
   0 -18   3   75.24    5.81
   0  18  -3   76.86    5.83
   0  18   3   77.86    6.08
   0 -18   4   47.35    4.92
   0  18  -4   49.82    5.32
   0  18   4   50.80    5.45
   0 -18   5  121.99    7.66
   0 -18   5  130.12    9.60
   0  18  -5  127.65    8.20
   0  18   5  138.14    8.70
   0 -18   6  156.78    8.79
   0 -18   6  146.95    8.39
   0  18  -6  195.58   10.60
   0  18   6  170.86   10.18
   0 -20   0  589.54   15.12
   0  20   0  659.58   16.26
   0 -20  -1   38.42    4.20
   0 -20   1   41.69    4.47
   0  20  -1   42.36    4.63
   0  20   1   41.76    4.77
   0 -20  -2  139.06    7.29
   0 -20   2  119.47    7.38
   0  20  -2  161.28    8.51
   0  20   2  143.13    8.14
   0 -20  -3   30.96    3.66
   0 -20   3   38.02    4.69
   0  20  -3   34.93    4.99
   0  20   3   44.99    5.06
   0 -20   4  162.62    8.96
   0  20  -4  148.77    8.76
   0  20   4  159.32    9.26
   0 -20   5    9.59    3.21
   0  20  -5    7.94    3.44
   0  20   5    7.74    3.28
   0 -20   6   51.71    5.78
   0  20  -6   55.30    6.63
   0  20   6   41.87    6.46
   0 -22   0  295.87   11.53
   0  22   0  317.00   12.18
   0 -22  -1   77.88    6.09
   0 -22   1   78.22    6.28
   0  22  -1   89.18    6.88
   0  22   1   95.28    7.14
   0 -22  -2   62.47    5.47
   0 -22   2   62.30    5.95
   0  22  -2   74.00    6.34
   0  22   2   52.89    5.56
   0 -22  -3   34.56    4.26
   0 -22   3   43.42    6.01
   0  22  -3   39.15    5.64
   0  22   3   44.44    5.38
   0 -22   4  129.21    8.59
   0  22  -4  128.88    8.67
   0  22   4  135.36    9.12
   0 -22   5    7.96    3.13
   0  22  -5   10.46    3.75
   0  22   5    9.73    3.75
   0 -24   0    2.05    2.15
   0  24   0    2.61    2.40
   0 -24  -1   98.40    7.26
   0 -24   1   99.83    7.58
   0  24  -1  114.66    8.01
   0  24   1   97.59    7.69
   0 -24  -2   13.33    3.39
   0 -24   2    9.11    3.26
   0  24  -2   13.99    3.77
   0  24   2   11.66    3.71
   0 -24   3   25.43    5.05
   0  24  -3   20.04    4.51
   0  24   3   32.03    5.67
   0 -24   4   14.76    4.16
   0  24  -4   18.28    4.32
   0  24   4    9.93    3.93
   0 -26   0   20.81    4.56
   0  26   0   25.15    5.19
   0 -26  -1   75.69    6.83
   0 -26   1   71.74    7.01
   0  26  -1   88.24    7.84
   0  26   1   72.12    7.04
   0 -26  -2   11.54    3.56
   0 -26   2    6.29    3.22
   0  26  -2   13.71    4.16
   0  26   2   13.14    4.08
  -1  -1   9    5.43    3.00
  -1   1   9    5.56    2.95
  -1  -1   8   92.33    7.11
  -1   1   8   94.33    6.98
   1  -1  -8   78.51    5.77
  -1  -1   7   42.99    4.53
  -1   1   7   38.03    4.23
   1  -1  -7   37.77    3.86
   1   1  -7   39.96    3.79
  -1  -1   6   63.35    4.79
  -1   1   6   65.41    4.83
   1  -1  -6   65.58    4.90
   1  -1  -6   81.46    4.88
   1   1  -6   71.84    4.45
  -1  -1   5  110.53    3.37
  -1  -1   5  105.43    5.42
  -1   1   5  105.47    5.32
   1  -1  -5   91.42    5.00
   1  -1  -5  103.65    4.89
   1   1  -5   91.58    5.01
   1   1  -5  114.01    4.92
  -1  -1   4  444.56    4.87
  -1  -1   4  420.89    9.24
  -1   1   4  432.64    9.26
   1  -1  -4  506.51    9.42
   1   1  -4  456.47    9.61
   1   1  -4  521.53    9.13
  -1  -1   3   49.89    1.57
  -1  -1   3   46.84    2.72
  -1   1   3   53.51    2.90
   1  -1  -3   57.68    2.86
   1   1  -3   58.81    2.73
  -1  -1   2 5679.95   34.05
  -1  -1   2 5333.65   44.99
  -1   1   2 5094.52   39.63
   1  -1  -2 6600.08   57.71
   1   1  -2 6389.07   52.75
   1   1  -2 6891.66   50.99
  -1  -1   1  324.57    3.44
  -1  -1   1  293.91    3.88
  -1   1   1  290.27    3.91
   1  -1  -1  318.64    2.84
   1  -1  -1  305.34    4.06
   1  -1  -1  320.94    2.84
   1   1  -1  321.75    4.07
   1   1  -1  352.16    3.54
  -1  -1   0 1443.09   14.57
  -1   1   0   -0.02    0.04
  -1   1   0 1383.49   13.04
  -1   1   0 1618.84   13.79
   1  -1   0 1380.47   12.92
   1  -1   0 1368.59   10.82
   1  -1   0 1360.91   12.73
   1  -1   0 1496.05   15.65
   1   1   0 1277.21    9.86
   1   1   0 1264.88    9.84
   1   1   0 1244.63    9.70
  -1   1  -1  522.09    6.01
   1  -1   1  486.36    5.41
  -1  -1  -2  583.25    7.31
  -1   1  -2  612.55    6.40
  -1   1  -2  701.88    9.18
   1  -1   2  595.51    6.82
   1   1   2  536.64    7.75
  -1  -1  -3  213.54    5.30
  -1   1  -3  217.70    4.82
   1  -1   3  239.14    4.82
   1  -1   3  217.49    6.19
   1   1   3  248.10    4.54
   1   1   3  217.98    6.05
  -1  -1  -4  132.17    4.83
  -1   1  -4  131.30    4.44
   1  -1   4  176.40    4.49
   1  -1   4  164.62    6.26
   1   1   4  177.89    4.15
   1   1   4  152.02    5.86
  -1  -1  -5   16.34    2.42
  -1   1  -5   20.53    2.20
   1  -1   5   19.02    1.76
   1  -1   5   18.13    2.95
   1   1   5   18.90    3.04
  -1  -1  -6  226.13    7.80
  -1   1  -6  222.90    7.31
   1  -1   6  210.69    8.93
   1   1   6  222.13    9.02
   1  -1   7   16.71    3.62
   1   1   7   13.04    3.35
   1  -1   8    1.08    2.05
   1   1   8   -0.38    1.71
  -1  -3   9   52.16    6.26
  -1   3   9   58.15    6.33
  -1  -3   8   75.88    6.61
  -1   3   8   81.75    6.64
   1  -3  -8   83.00    6.17
  -1  -3   7   60.51    5.38
  -1   3   7   66.95    5.51
   1  -3  -7   59.11    4.86
   1   3  -7   54.29    4.17
  -1  -3   6   83.44    5.59
  -1   3   6   88.82    5.56
   1  -3  -6   90.13    5.49
   1  -3  -6  104.16    5.64
   1   3  -6  109.33    5.17
  -1  -3   5  193.10    4.43
  -1  -3   5  197.40    7.36
  -1   3   5  207.62    7.29
   1  -3  -5  178.73    6.78
   1  -3  -5  206.83    7.14
   1   3  -5  178.95    7.02
   1   3  -5  213.87    6.43
  -1  -3   4  510.77    6.85
  -1  -3   4  544.76   10.68
  -1   3   4  545.84   10.27
   1  -3  -4  629.28   11.04
   1   3  -4  584.28   11.05
   1   3  -4  645.92    9.78
  -1  -3   3  270.25    4.71
  -1  -3   3  283.49    6.59
  -1   3   3  287.70    6.35
   1  -3  -3  322.65    6.97
   1   3  -3  299.91    6.78
   1   3  -3  338.45    6.16
   1   3  -3  355.32    7.19
  -1  -3   2 1089.53    8.80
  -1  -3   2 1104.43   10.48
  -1   3   2 1142.44   10.23
   1  -3  -2  937.94    6.45
   1   3  -2 1241.42    9.94
   1   3  -2 1334.13   11.28
  -1  -3   1  554.03    5.96
  -1  -3   1  558.07    5.38
  -1   3   1  582.42    5.72
  -1   3   1  642.26    6.34
   1  -3  -1  573.98    6.22
   1  -3  -1  608.34    5.23
   1   3  -1  636.66    6.21
   1   3  -1  645.48    6.05
  -1  -3   0 1134.46    8.34
  -1  -3   0 1152.17    8.40
  -1   3   0 1142.48    7.78
  -1   3   0 1173.18    8.04
   1  -3   0 1196.78    7.58
   1  -3   0 1184.56    8.60
   1   3   0 1183.41    7.11
   1   3   0 1102.03    7.36
  -1   3  -1  897.71    8.74
   1  -3   1  795.44    8.00
  -1   3  -2 1054.83    6.84
  -1   3  -2 1207.52   12.54
   1  -3   2  939.97    9.67
   1   3   2  880.57    9.51
  -1  -3  -3  126.43    4.50
  -1   3  -3  130.06    3.33
  -1   3  -3  149.76    5.33
   1  -3   3  153.43    4.32
   1  -3   3  144.76    5.22
   1   3   3  143.29    4.79
  -1  -3  -4  191.27    6.20
  -1   3  -4  186.30    4.82
   1  -3   4  181.93    5.03
   1  -3   4  174.28    6.55
   1   3   4  196.21    4.20
   1   3   4  174.83    6.18
  -1  -3  -5  314.13    8.81
  -1   3  -5  315.88    7.23
   1  -3   5  307.28    6.88
   1  -3   5  328.35   10.09
   1   3   5  326.58    9.56
   1  -3   6  185.89    8.47
   1   3   6  199.25    8.44
   1  -3   7   27.69    4.58
   1   3   7   22.40    4.18
   1  -3   8    7.45    3.11
   1   3   8    5.57    2.72
  -1  -5   9   57.39    6.58
  -1   5   9   60.72    6.39
   1  -5  -9   68.38    6.37
  -1  -5   8   22.74    4.55
  -1   5   8   18.26    3.92
   1  -5  -8   23.94    4.26
  -1  -5   7  148.33    8.17
  -1   5   7  143.17    7.66
   1  -5  -7  166.20    8.07
  -1  -5   6   40.41    4.03
  -1   5   6   44.35    4.00
   1  -5  -6   47.88    4.11
   1  -5  -6   52.91    4.41
   1   5  -6   48.91    3.50
  -1  -5   5  110.08    3.99
  -1  -5   5  119.11    5.86
  -1   5   5  120.67    5.61
   1  -5  -5  123.71    5.63
   1  -5  -5  145.98    6.33
   1   5  -5  144.65    5.15
   1   5  -5  170.95    6.97
  -1  -5   4   83.81    3.37
  -1  -5   4   87.17    4.43
  -1   5   4   91.80    4.24
   1  -5  -4   99.92    4.72
   1   5  -4   91.36    4.58
   1   5  -4  105.39    3.93
   1   5  -4  114.54    5.07
  -1  -5   3  184.95    4.68
  -1  -5   3  210.36    5.83
  -1   5   3  203.78    5.33
   1  -5  -3  243.55    6.48
   1  -5  -3  237.50    3.10
   1   5  -3  217.72    5.93
   1   5  -3  246.04    5.22
   1   5  -3  256.62    6.48
  -1  -5   2  142.01    3.91
  -1  -5   2  156.30    4.09
  -1   5   2  170.66    4.00
  -1   5   2  188.55    4.85
   1  -5  -2  179.25    4.83
   1  -5  -2  144.45    2.95
   1   5  -2  164.48    4.20
   1   5  -2  181.69    4.00
   1   5  -2  189.11    4.73
  -1  -5   1  144.33    3.77
  -1  -5   1  146.95    2.87
  -1   5   1  158.35    3.17
  -1   5   1  170.30    4.04
   1  -5  -1  167.93    3.88
   1  -5  -1  149.78    3.38
   1   5  -1  171.77    3.70
   1   5  -1  178.66    3.98
   1   5  -1  177.30    3.76
   1  -5   0  216.44    3.31
   1  -5   0  203.92    4.34
   1   5   0  213.86    4.24
  -1  -5  -1  476.78    6.48
  -1   5  -1  476.39    2.75
  -1   5  -1  446.48    2.66
  -1   5  -1  481.24    7.29
   1  -5   1  375.67    6.40
   1   5   1  373.39    4.07
   1   5   1  424.10    6.71
  -1   5  -2  170.11    2.18
  -1   5  -2  184.72    5.29
   1  -5   2  149.55    4.42
   1   5   2  150.13    3.80
  -1   5  -3  877.79    7.45
  -1   5  -3 1028.12   14.25
   1  -5   3  794.60   10.78
   1  -5   3  778.24   12.31
   1   5   3  781.43   10.73
  -1   5  -4   27.28    1.78
  -1   5  -4   29.66    3.07
   1  -5   4   22.97    2.18
   1  -5   4   28.06    2.96
   1   5   4   29.19    2.67
   1  -5   5  400.51    8.60
   1  -5   5  426.01   11.68
   1   5   5  455.73   11.07
   1  -5   6   61.27    5.13
   1   5   6   62.11    4.89
   1  -5   7  203.02    9.85
   1   5   7  225.44    9.80
   1  -5   8   28.45    5.23
   1   5   8   23.27    4.58
  -1  -7   9   10.82    5.54
  -1   7   9    9.17    3.46
  -1  -7   8   32.66    5.17
  -1   7   8   36.77    5.26
   1  -7  -8   57.74    5.71
  -1  -7   7  137.09    7.87
  -1   7   7  141.13    7.52
   1  -7  -7  147.35    7.95
  -1  -7   6  221.39    9.03
  -1   7   6  239.15    8.68
   1  -7  -6  213.74    8.20
   1  -7  -6  273.36    9.82
  -1  -7   5  230.96    6.49
  -1  -7   5  236.31    8.36
  -1   7   5  268.09    8.15
   1  -7  -5  223.76    7.43
   1  -7  -5  267.31    8.85
   1   7  -5  271.53    6.85
   1   7  -5  306.14    9.51
  -1  -7   4   60.98    3.29
  -1  -7   4   68.82    4.05
  -1   7   4   72.82    3.81
  -1   7   4   79.50    4.56
   1  -7  -4   83.81    4.63
   1   7  -4   84.17    3.52
   1   7  -4   93.27    4.77
  -1  -7   3  209.05    5.70
  -1  -7   3  232.11    6.23
  -1   7   3  245.79    5.80
  -1   7   3  277.43    7.29
   1  -7  -3  261.95    7.17
   1  -7  -3  233.31    4.24
   1   7  -3  261.08    5.50
   1   7  -3  280.30    7.20
  -1  -7   2  178.92    5.06
  -1  -7   2  192.81    4.68
  -1   7   2  210.01    4.46
  -1   7   2  224.70    5.87
   1  -7  -2  225.66    5.87
   1  -7  -2  188.59    4.21
   1   7  -2  235.09    4.89
   1   7  -2  236.78    5.88
  -1  -7   1  339.47    6.64
  -1  -7   1  373.62    4.72
  -1   7   1  423.73    5.41
  -1   7   1  420.01    7.34
   1  -7  -1  411.59    6.78
   1  -7  -1  360.94    6.25
   1   7  -1  418.62    6.51
   1   7  -1  414.15    6.48
   1   7  -1  410.00    7.04
   1   7  -1  414.22    6.49
  -1  -7   0  635.74    8.80
  -1   7   0  694.37    9.24
   1  -7   0  581.24    8.47
   1   7   0  595.00    8.33
  -1  -7  -1  741.97    9.31
  -1   7  -1  783.62   10.47
   1  -7   1  708.88    9.96
   1   7   1  748.88    4.91
   1   7   1  787.97   10.33
  -1  -7  -2  588.99    8.22
  -1   7  -2  598.49    4.08
  -1   7  -2  615.98   10.35
   1  -7   2  528.55    9.17
   1   7   2  549.08    6.84
   1   7   2  595.93   10.09
  -1   7  -3  715.08    5.87
  -1   7  -3  790.47   13.13
   1  -7   3  643.81   10.71
   1  -7   3  657.96   11.66
   1   7   3  658.89    9.57
   1   7   3  763.67   12.84
  -1   7  -4  475.23    9.32
  -1   7  -4  575.85   12.56
   1  -7   4  392.44    8.86
   1  -7   4  434.56   10.77
   1   7   4  411.89    9.02
  -1   7  -5  112.68    6.32
   1  -7   5   69.40    4.11
   1   7   5   74.45    4.64
   1  -7   6   52.89    4.91
   1   7   6   67.74    4.98
   1  -7   7   57.40    5.60
   1   7   7   55.12    5.15
   1  -7   8   61.10    6.59
   1   7   8   63.20    6.19
  -1  -9   8   36.20    5.75
  -1   9   8   33.66    5.05
  -1   9   8   35.96    5.53
   1  -9  -8   48.90    5.49
  -1  -9   7    6.17    2.72
  -1   9   7    7.40    2.48
  -1   9   7    8.05    3.06
   1  -9  -7    5.68    2.56
  -1  -9   6  304.55   10.64
  -1   9   6  327.50    9.99
  -1   9   6  353.63   11.71
   1  -9  -6  268.68    9.05
   1  -9  -6  325.58   11.15
   1   9  -6  342.51   11.40
  -1  -9   5  238.53    7.30
  -1  -9   5  242.41    8.60
  -1   9   5  262.56    8.00
  -1   9   5  305.98    9.95
   1  -9  -5  231.15    7.49
   1  -9  -5  268.11    9.30
   1   9  -5  276.12    6.83
   1   9  -5  314.32    9.95
  -1  -9   4   12.40    2.07
  -1  -9   4   19.09    2.76
  -1   9   4   15.87    2.24
  -1   9   4   17.32    2.74
   1  -9  -4   11.47    2.37
   1  -9  -4   10.33    1.18
   1   9  -4   11.65    1.74
   1   9  -4   12.28    2.47
  -1  -9   3  219.62    6.51
  -1  -9   3  243.47    6.54
  -1   9   3  263.75    5.98
  -1   9   3  289.66    8.02
   1  -9  -3  233.12    7.20
   1  -9  -3  211.81    4.90
   1   9  -3  253.49    5.66
   1   9  -3  263.23    7.49
  -1  -9   2 1834.60   17.96
  -1  -9   2 1958.25   15.19
  -1   9   2 2136.88   14.21
  -1   9   2 2262.21   20.32
   1  -9  -2 2199.71   19.68
   1  -9  -2 1798.87   15.11
   1   9  -2 2229.99   16.26
   1   9  -2 2353.73   20.31
  -1  -9   1  165.77    3.30
  -1   9   1  198.77    3.92
  -1   9   1  179.62    5.47
   1  -9  -1  178.27    5.09
   1   9  -1  196.92    5.01
   1   9  -1  201.78    5.08
   1   9  -1  209.24    5.78
   1   9  -1  202.76    5.09
  -1  -9   0  200.43    5.65
   1  -9   0  160.66    5.11
   1   9   0  167.69    5.15
  -1  -9  -1  964.77   11.99
  -1   9  -1 1109.84   13.88
   1  -9   1  956.01   12.89
   1   9   1 1037.35   13.19
  -1  -9  -2  555.61    8.98
  -1   9  -2  567.86    5.05
  -1   9  -2  597.18   11.02
   1  -9   2  525.86   10.07
   1   9   2  609.21    6.73
   1   9   2  637.09   11.27
  -1  -9  -3   34.68    2.36
  -1   9  -3   34.00    1.25
  -1   9  -3   37.98    3.33
   1  -9   3   32.27    2.85
   1  -9   3   31.19    2.82
   1   9   3   29.97    2.13
  -1   9  -4  410.07   11.06
   1  -9   4  308.04    8.56
   1  -9   4  326.32    9.58
   1   9   4  307.36    7.62
   1   9   4  355.73   10.29
  -1   9  -5   10.06    2.72
   1  -9   5    9.82    2.18
   1  -9   5    6.81    2.10
   1   9   5   10.05    2.18
   1   9   5   11.51    2.78
  -1   9  -6   24.46    4.21
   1  -9   6   30.42    4.70
   1   9   6   33.33    3.70
   1   9   6   41.71    4.92
   1  -9   7    8.18    3.00
   1   9   7    9.12    2.73
   1   9   7   10.44    3.41
   1  -9   8  103.29    8.27
   1   9   8  131.11    9.34
  -1 -11   8   33.45    5.58
  -1  11   8   47.37    5.91
  -1 -11   7    8.24    2.93
  -1  11   7    5.69    2.27
  -1  11   7    7.26    3.11
   1  11  -7    5.27    2.62
  -1 -11   6  291.31    9.08
  -1 -11   6  287.78   10.55
  -1  11   6  315.09    9.71
  -1  11   6  347.30   12.01
   1 -11  -6  254.67    8.72
   1 -11  -6  290.63   11.00
   1  11  -6  323.34   11.45
  -1 -11   5   29.82    3.15
  -1 -11   5   26.73    3.70
  -1  11   5   31.70    3.03
  -1  11   5   33.90    3.87
   1 -11  -5   26.78    2.79
   1 -11  -5   31.41    3.62
   1  11  -5   33.77    3.86
  -1 -11   4  117.54    5.49
  -1 -11   4  122.84    5.58
  -1  11   4  124.07    4.84
  -1  11   4  137.37    6.50
   1 -11  -4  135.30    6.50
   1 -11  -4  131.55    4.20
   1  11  -4  135.17    4.58
   1  11  -4  158.21    6.89
  -1 -11   3   69.98    4.15
  -1 -11   3   73.10    3.77
  -1  11   3   81.28    3.38
  -1  11   3   90.67    4.98
   1 -11  -3   94.27    5.00
   1 -11  -3   76.30    3.46
   1  11  -3   87.79    3.60
   1  11  -3  102.68    5.15
  -1 -11   2 1120.89   15.50
  -1 -11   2 1175.42   12.10
  -1  11   2 1362.40   11.44
  -1  11   2 1296.29   16.82
   1 -11  -2 1118.70   13.52
   1  11  -2 1316.03   13.62
   1  11  -2 1354.54   16.89
  -1 -11   1  265.39    7.36
  -1 -11   1  269.80    4.33
  -1  11   1  320.07    5.16
  -1  11   1  287.15    7.64
   1 -11  -1  256.55    6.81
   1  11  -1  286.44    6.64
   1  11  -1  286.05    7.47
  -1 -11   0  379.00    8.57
  -1  11   0  419.49    9.13
   1 -11   0  368.98    8.50
   1  11   0  399.35    8.75
  -1 -11  -1   49.68    3.15
  -1  11  -1   60.01    3.73
   1 -11   1   50.19    3.44
   1  11   1   53.98    3.50
  -1 -11  -2  614.66   10.48
  -1  11  -2  641.50    6.57
  -1  11  -2  692.21   12.80
   1 -11   2  605.22   11.81
   1  11   2  682.90    6.36
   1  11   2  699.60   12.77
  -1 -11  -3   22.18    2.18
  -1  11  -3   23.71    2.87
   1 -11   3   18.19    2.68
   1 -11   3   22.84    2.57
   1  11   3   24.87    1.89
   1  11   3   25.18    3.42
  -1  11  -4  328.66   10.43
   1 -11   4  265.20    8.58
   1 -11   4  269.75    8.94
   1  11   4  285.24    7.14
   1  11   4  318.53   10.20
  -1  11  -5    2.38    1.90
   1 -11   5    1.36    1.35
   1 -11   5    2.00    1.53
   1  11   5    3.14    1.49
   1  11   5    2.02    1.92
  -1  11  -6   21.20    4.03
   1 -11   6   16.12    3.52
   1  11   6   21.75    4.17
   1 -11   7   31.60    5.11
   1  11   7   40.19    5.93
   1 -11   8  167.59   10.74
  -1 -13   8   48.25    5.92
  -1  13   8   69.22    7.29
  -1 -13   7   16.84    3.81
  -1  13   7   21.39    4.38
   1  13  -7   23.70    4.70
  -1 -13   6  137.36    6.88
  -1 -13   6  132.73    7.46
  -1  13   6  166.29    8.93
   1  13  -6  180.24    9.10
  -1 -13   5  128.90    6.45
  -1 -13   5  141.86    6.90
  -1  13   5  164.69    8.10
   1  13  -5  161.32    7.99
  -1 -13   4   19.61    2.96
  -1 -13   4   23.16    2.85
  -1  13   4   23.56    2.39
  -1  13   4   26.25    3.84
   1 -13  -4   36.99    3.98
   1  13  -4   41.30    3.95
  -1 -13   3  314.22    9.28
  -1 -13   3  329.49    7.94
  -1  13   3  365.40    6.89
  -1  13   3  378.08   10.52
   1 -13  -3  307.89    7.63
   1  13  -3  353.83    7.53
   1  13  -3  383.85   10.39
  -1 -13   2  107.72    5.37
  -1 -13   2  104.49    3.77
  -1  13   2  124.44    3.55
  -1  13   2  113.98    5.63
   1 -13  -2  103.69    4.69
   1  13  -2  126.20    4.66
   1  13  -2  130.65    5.85
  -1 -13   1  376.61    9.57
  -1 -13   1  377.15    5.21
  -1  13   1  423.37   10.13
   1 -13  -1  365.93    8.94
   1  13  -1  460.11   10.41
  -1 -13   0  196.03    6.81
  -1  13   0  239.34    7.67
   1 -13   0  163.30    6.26
   1  13   0  199.50    6.90
  -1 -13  -1  268.76    7.78
  -1  13  -1  340.74    9.30
   1 -13   1  277.32    8.36
   1  13   1  335.31    9.09
  -1 -13  -2  214.00    6.83
  -1  13  -2  235.44    4.67
   1 -13   2  210.63    7.62
   1  13   2  254.79    8.40
  -1 -13  -3   85.84    4.36
  -1  13  -3   90.12    5.46
   1 -13   3   66.89    4.67
   1 -13   3   77.38    4.53
   1  13   3   92.73    5.53
  -1  13  -4  508.45   13.51
   1 -13   4  364.01   10.74
   1 -13   4  381.31   10.83
   1  13   4  460.38   12.89
  -1  13  -5   60.08    5.33
   1 -13   5   37.16    3.93
   1 -13   5   37.21    4.17
   1  13   5   48.93    5.13
  -1  13  -6   13.54    3.66
   1 -13   6   17.46    3.27
   1 -13   6   16.43    3.77
   1  13   6   17.75    4.08
  -1  13  -7    3.86    2.58
   1 -13   7    5.19    2.70
   1  13   7    4.11    3.04
  -1 -15   7  140.23    8.56
  -1  15   7  177.72   10.12
   1  15  -7  187.39   10.37
  -1 -15   6   12.06    2.85
  -1 -15   6   10.93    3.06
  -1  15   6   17.34    3.88
   1  15  -6   10.47    3.10
  -1 -15   5   34.97    3.97
  -1 -15   5   37.27    3.89
  -1  15   5   37.03    4.45
   1  15  -5   47.73    4.82
  -1 -15   4   63.25    4.89
  -1 -15   4   65.49    4.39
   1  15  -4   89.40    5.98
  -1 -15   3  132.06    5.21
  -1  15   3  144.74    7.07
   1 -15  -3  144.54    5.84
   1  15  -3  173.72    5.68
   1  15  -3  186.82    7.84
  -1 -15   2   74.86    4.95
  -1 -15   2   78.26    3.37
  -1  15   2   87.36    5.43
   1 -15  -2   77.69    4.49
   1  15  -2   91.85    4.35
   1  15  -2   91.88    5.33
  -1 -15   1  256.15    8.62
   1 -15  -1  236.75    7.88
   1  15  -1  258.04    7.44
   1  15  -1  259.87    7.46
   1  15  -1  288.35    9.03
  -1 -15   0  163.31    6.79
  -1  15   0  182.09    7.34
   1 -15   0  157.96    6.73
   1  15   0  183.14    7.19
  -1 -15  -1  114.92    5.62
  -1  15  -1  117.77    6.09
   1 -15   1   78.12    5.01
  -1 -15  -2   33.93    3.22
  -1  15  -2   44.42    4.14
   1 -15   2   38.64    3.84
   1 -15   2   38.80    3.02
   1  15   2   40.21    3.90
  -1 -15  -3  551.04   11.64
  -1  15  -3  638.74   14.94
   1 -15   3  482.75   12.75
   1 -15   3  529.36   11.68
   1  15   3  588.75   14.34
  -1  15  -4  186.19    8.81
   1 -15   4  145.68    7.41
   1 -15   4  150.43    7.09
   1  15   4  175.97    8.50
  -1  15  -5  119.92    7.71
   1 -15   5   71.70    5.65
   1 -15   5   79.25    5.85
   1  15   5   84.48    6.71
  -1  15  -6    5.79    2.93
   1 -15   6    5.11    2.25
   1 -15   6    6.83    2.89
   1  15   6    6.00    2.96
  -1  15  -7  169.68   10.31
   1 -15   7  140.41    9.05
   1  15   7  176.12   10.70
  -1 -17   7  137.18    8.59
  -1  17   7  164.41   10.38
   1  17  -7  151.10    9.73
  -1 -17   6   27.83    4.36
  -1 -17   6   31.73    4.75
  -1  17   6   29.23    5.12
   1  17  -6   38.80    5.64
  -1 -17   5   32.10    4.62
  -1 -17   5   30.71    3.77
  -1  17   5   28.40    4.61
   1  17  -5   24.55    4.28
  -1 -17   4   56.18    5.03
  -1  17   4   62.23    5.62
   1  17  -4   53.76    4.98
  -1 -17   3  109.86    6.54
  -1  17   3  115.21    6.91
   1 -17  -3  132.47    6.13
   1  17  -3  152.56    7.58
  -1 -17   2  233.99    9.05
  -1  17   2  253.88    9.55
   1 -17  -2  220.48    8.06
   1  17  -2  235.09    7.30
  -1 -17   1  256.78    9.32
  -1  17   1  289.58    9.88
   1 -17  -1  229.15    8.42
   1  17  -1  245.13    7.80
   1  17  -1  251.43    7.89
   1  17  -1  257.42    9.26
   1  17  -1  264.06    8.15
  -1 -17   0   50.30    4.28
  -1  17   0   53.49    4.63
   1 -17   0   53.63    4.36
   1  17   0   64.96    4.84
  -1 -17  -1   48.05    4.14
  -1  17  -1   57.00    4.68
   1 -17   1   45.30    4.17
   1  17   1   48.30    4.35
  -1 -17  -2  146.57    6.74
  -1  17  -2  165.91    7.89
   1 -17   2  143.18    7.36
   1 -17   2  147.74    5.71
   1  17   2  153.69    7.65
  -1 -17  -3  314.60    9.55
  -1  17  -3  337.78   11.59
   1 -17   3  307.40   10.95
   1 -17   3  340.71    9.63
   1  17   3  357.95   11.96
  -1  17  -4   76.97    6.28
   1 -17   4   50.77    4.99
   1 -17   4   55.10    4.59
   1  17   4   65.71    5.89
  -1  17  -5   94.18    7.28
   1 -17   5   76.22    6.15
   1 -17   5   72.85    5.75
   1  17   5   89.42    7.03
  -1  17  -6  124.61    8.78
   1 -17   6  105.42    7.34
   1 -17   6   99.66    7.26
   1  17   6  118.17    8.52
  -1 -19   6    2.76    2.07
  -1  19   6    2.32    2.81
   1  19  -6    3.96    2.82
  -1 -19   5   72.69    6.19
  -1  19   5   72.78    6.76
   1  19  -5   69.53    6.49
  -1 -19   4  255.02   10.66
  -1  19   4  275.90   11.49
   1  19  -4  293.47   11.61
  -1 -19   3  106.94    6.96
  -1  19   3  116.51    7.28
   1 -19  -3  107.57    6.01
   1  19  -3  119.54    7.22
  -1 -19   2   27.26    4.29
  -1  19   2   30.55    4.56
   1 -19  -2   15.82    3.00
   1  19  -2   17.15    3.48
  -1 -19   1  161.18    8.01
  -1  19   1  182.19    8.60
   1 -19  -1  148.21    7.38
   1  19  -1  180.21    7.20
   1  19  -1  182.41    7.22
   1  19  -1  189.16    8.61
   1  19  -1  192.30    7.49
  -1 -19   0  356.08   11.46
  -1  19   0  397.12   12.38
   1 -19   0  353.00   11.45
   1  19   0  398.93   12.19
  -1 -19  -1   83.77    5.71
  -1  19  -1   96.94    6.48
   1 -19   1  101.23    6.53
   1  19   1  111.17    6.87
  -1 -19  -2   85.88    5.64
  -1  19  -2  104.06    6.78
   1 -19   2   62.49    5.32
   1  19   2   72.60    5.95
  -1 -19  -3   71.32    5.14
  -1  19  -3   92.77    6.81
   1 -19   3   85.91    6.47
   1  19   3   98.18    6.83
  -1  19  -4   92.92    7.17
   1 -19   4  101.84    7.22
   1  19   4  101.35    7.35
  -1  19  -5   14.81    3.95
   1 -19   5   14.90    3.49
   1  19   5   17.79    4.36
  -1  19  -6  103.51    8.50
   1 -19   6   87.96    7.20
   1  19   6   97.31    8.41
  -1 -21   6   31.95    5.31
   1  21  -6   25.04    5.10
  -1 -21   5    0.68    1.84
  -1  21   5    1.10    2.58
   1  21  -5   -0.27    2.16
  -1 -21   4  232.60   10.87
  -1  21   4  227.03   10.96
   1  21  -4  258.36   11.55
  -1 -21   3   16.58    3.77
  -1  21   3   17.21    4.12
   1 -21  -3   16.54    3.34
   1  21  -3   17.42    3.73
  -1 -21   2  201.45    9.70
  -1  21   2  226.98   10.37
   1 -21  -2  210.77    9.15
   1  21  -2  216.88    9.86
  -1 -21   1    9.96    2.82
  -1  21   1    9.61    2.88
   1 -21  -1    5.58    2.35
   1  21  -1    8.61    2.37
   1  21  -1    9.95    2.46
   1  21  -1   12.08    3.30
   1  21  -1    7.90    2.35
  -1 -21   0  347.25   12.12
  -1  21   0  376.00   12.79
   1 -21   0  339.26   12.00
   1  21   0  393.86   12.96
  -1 -21  -1    4.34    2.14
  -1  21  -1    3.12    2.31
   1 -21   1    2.15    1.97
   1  21   1    2.45    2.31
  -1 -21  -2  125.88    7.23
  -1  21  -2  160.17    8.92
   1 -21   2  131.44    7.96
   1  21   2  152.04    8.68
  -1 -21  -3    6.50    2.34
  -1  21  -3    3.90    2.28
   1 -21   3    5.66    2.58
   1  21   3    6.07    3.04
  -1  21  -4   38.53    5.80
   1 -21   4   42.79    6.02
   1  21   4   57.57    6.33
  -1  21  -5    2.46    2.55
   1 -21   5   -0.76    1.81
   1  21   5    0.10    2.36
  -1 -23   5   37.73    5.79
  -1  23   5   34.63    7.36
   1  23  -5   41.51    6.38
  -1 -23   4  107.10    8.10
  -1  23   4  122.92    8.96
   1  23  -4  122.97    8.75
  -1 -23   3   76.46    6.85
  -1  23   3   89.41    7.56
   1 -23  -3   69.02    6.20
   1  23  -3   83.34    6.96
  -1 -23   2    8.05    3.13
  -1  23   2    9.76    3.15
   1 -23  -2    2.44    2.02
   1  23  -2    5.37    2.60
  -1 -23   1  109.32    7.63
  -1  23   1  120.99    8.18
   1 -23  -1  102.09    7.17
   1  23  -1  113.33    7.69
  -1 -23   0  107.19    7.47
  -1  23   0  120.82    7.99
   1 -23   0  122.50    7.91
   1  23   0  134.72    8.42
  -1 -23  -1   64.76    5.84
  -1  23  -1   70.72    6.52
   1 -23   1   59.31    5.91
   1  23   1   76.77    6.76
  -1 -23  -2  104.63    7.11
  -1  23  -2  118.54    8.26
   1 -23   2   80.27    6.76
   1  23   2   98.42    7.68
  -1  23  -3    4.99    2.85
   1 -23   3    5.57    2.84
   1  23   3    4.68    3.09
  -1  23  -4   65.41    6.93
   1 -23   4   48.62    6.01
   1  23   4   49.95    6.94
  -1 -25   3   35.23    5.84
  -1  25   3   45.45    6.50
   1  25  -3   53.52    6.40
  -1 -25   2   32.18    5.65
  -1  25   2   30.57    5.45
   1 -25  -2   25.28    4.65
   1  25  -2   24.80    4.94
  -1 -25   1   65.76    6.57
  -1  25   1   62.14    6.60
   1 -25  -1   51.78    5.72
   1  25  -1   64.97    6.66
  -1 -25   0   15.83    3.98
  -1  25   0   10.59    3.42
   1 -25   0   14.68    3.82
   1  25   0   15.45    4.13
  -1 -25  -1   85.07    7.02
  -1  25  -1   98.80    7.99
   1 -25   1   69.79    6.80
   1  25   1   80.79    7.37
  -1 -25  -2   63.97    6.26
  -1  25  -2   77.55    7.38
   1 -25   2   51.56    6.22
   1  25   2   65.57    6.91
  -1  25  -3   36.61    5.95
   1 -25   3   41.41    6.17
   1  25   3   44.80    6.66
  -1 -27   1   67.84    7.83
  -1  27   1   84.07   12.90
   1 -27  -1   59.23    6.41
   1  27  -1   78.97    7.68
  -1 -27   0   22.74    4.83
  -1  27   0   26.38    7.38
   1 -27   0   25.81    5.07
   1  27   0   20.07    4.90
  -1 -27  -1   55.53    6.32
  -2   0   9    1.09    1.96
  -2   0   8  252.01   11.08
   2   0  -8  272.54   10.32
  -2   0   7    0.41    1.50
   2   0  -7   -0.48    1.32
   2   0  -7    0.70    1.31
  -2   0   6   46.56    4.24
   2   0  -6   19.41    3.13
   2   0  -6   27.68    3.18
  -2   0   5    0.68    1.02
   2   0  -5    0.23    0.88
  -2   0   4 5623.91   47.09
   2   0  -4 6761.79   63.48
  -2   0   3    0.49    0.74
   2   0  -3    0.22    0.56
  -2   0   2 3496.09   36.96
   2   0  -2 3782.41   32.85
  -2   0   1    0.13    0.48
   2   0  -1   -0.02    0.45
  -2   0   0 1433.58   10.28
   2   0   0 1558.84    9.63
   2   0   2  423.09    6.87
   2   0   2  422.97    6.87
   2   0   3    0.15    0.53
   2   0   3    0.06    0.77
   2   0   4    7.55    1.43
   2   0   4    6.27    1.73
   2   0   5   -0.23    1.09
   2   0   6  150.35    7.82
   2   0   7   -0.54    1.40
   2   0   8   70.36    6.81
  -2  -2   9   32.82    5.47
  -2   2   9   27.08    4.92
   2  -2  -9   26.27    4.60
  -2  -2   8  159.26    9.03
  -2   2   8  155.59    8.69
   2  -2  -8  175.51    8.62
   2   2  -8  179.22    8.22
  -2  -2   7   97.16    6.52
  -2   2   7  103.37    6.52
   2  -2  -7   78.78    5.76
   2  -2  -7   97.30    6.02
   2   2  -7   80.20    5.95
   2   2  -7   92.44    5.54
  -2  -2   6    2.69    1.52
  -2   2   6    5.26    1.95
   2  -2  -6   14.47    2.90
   2  -2  -6   12.85    2.58
   2   2  -6   11.63    2.63
   2   2  -6   16.04    2.75
  -2  -2   5   76.79    2.41
  -2  -2   5   66.01    4.30
  -2   2   5   70.56    4.42
   2  -2  -5   74.94    4.40
   2   2  -5   72.71    4.08
  -2  -2   4  963.57    8.41
  -2  -2   4  818.74   12.84
  -2   2   4  851.47   12.90
   2  -2  -4  956.24   13.53
   2   2  -4  994.74   13.01
  -2  -2   3  586.74    6.54
  -2  -2   3  528.10    8.88
  -2   2   3  547.69    8.99
   2  -2  -3  579.76    9.30
   2  -2  -3  605.40    4.11
   2   2  -3  611.53    9.07
  -2  -2   2 1582.25   10.73
  -2  -2   2 1405.46   12.04
  -2   2   2 1427.37   12.31
   2  -2  -2 1506.35    8.67
   2  -2  -2 1493.64   12.78
   2  -2  -2 1524.30    8.70
   2   2  -2 1530.76   12.59
   2   2  -2 1642.48   10.79
  -2  -2   1 1017.53    8.40
  -2   2   1 1005.50    9.09
  -2   2   1 1043.36    6.64
   2  -2  -1 1127.04    8.72
   2  -2  -1 1141.76    9.19
   2  -2  -1 1117.80    8.68
   2   2  -1 1165.76    9.87
   2   2  -1 1204.79    7.84
  -2  -2   0  291.78    4.31
  -2   2   0  285.39    4.96
  -2   2   0  319.86    4.06
   2  -2   0  329.92    5.32
   2  -2   0  329.57    3.92
   2  -2   0  325.44    5.28
   2   2   0  308.01    4.99
   2   2   0  310.21    5.00
   2   2   0  342.66    3.83
   2   2   0  305.36    4.97
  -2   2  -1  667.83    7.87
   2  -2   1  631.41    5.10
   2  -2   1  636.61    5.12
   2  -2   1  656.01    8.26
   2  -2   1  637.88    5.12
  -2   2  -2 1538.29   14.80
   2  -2   2 1346.31   12.85
   2  -2   3  210.21    5.52
   2   2   3  223.61    5.27
   2   2   3  219.27    5.22
   2   2   3  205.91    6.21
   2  -2   4   19.83    2.02
   2  -2   4   18.44    2.81
   2   2   4   22.32    1.96
   2   2   4   19.50    2.87
   2  -2   5   64.44    3.56
   2  -2   5   62.30    4.79
   2   2   5   66.60    4.77
   2  -2   6  282.99   10.68
   2   2   6  294.70   10.62
   2  -2   7   28.15    4.70
   2   2   7   39.33    4.85
   2  -2   8   37.19    6.03
   2   2   8   36.31    5.73
  -2  -4   9   33.24    5.78
  -2   4   9   32.47    5.40
   2  -4  -9   34.45    5.35
  -2  -4   8   64.70    6.13
  -2   4   8   71.19    6.15
   2  -4  -8   77.88    6.16
  -2  -4   7   57.01    5.24
  -2   4   7   65.76    5.39
   2  -4  -7   56.58    5.01
   2  -4  -7   69.53    5.40
   2   4  -7   66.30    4.69
  -2  -4   6   23.61    3.71
  -2   4   6   20.44    3.38
   2  -4  -6   28.20    3.88
   2   4  -6   18.79    3.31
   2   4  -6   26.68    2.94
  -2  -4   5  148.59    4.18
  -2  -4   5  128.77    5.95
  -2   4   5  150.52    6.26
   2  -4  -5  156.22    6.42
   2   4  -5  141.24    6.25
   2   4  -5  167.71    5.93
  -2  -4   4    0.20    0.53
  -2  -4   4    0.72    0.86
  -2   4   4    0.68    0.88
   2  -4  -4    4.11    1.39
   2   4  -4    3.67    1.17
   2   4  -4    1.63    0.96
  -2  -4   3  202.76    4.65
  -2  -4   3  183.98    5.33
  -2   4   3  206.77    5.58
   2  -4  -3  211.61    5.93
   2  -4  -3  194.14    2.86
   2   4  -3  215.16    5.43
   2   4  -3  234.32    5.65
  -2  -4   2  318.26    5.68
  -2  -4   2  291.84    5.54
  -2   4   2  304.77    5.81
  -2   4   2  335.77    5.81
   2  -4  -2  288.07    5.96
   2  -4  -2  307.20    4.50
   2   4  -2  301.15    5.81
   2   4  -2  336.90    5.52
  -2  -4   1  273.43    5.25
  -2  -4   1  247.18    4.03
  -2   4   1  263.95    4.91
  -2   4   1  248.50    4.34
   2  -4  -1  263.66    4.70
   2  -4  -1  272.24    4.82
   2   4  -1  276.33    5.29
   2   4  -1  268.78    4.10
  -2  -4   0   90.95    3.12
  -2  -4   0   91.92    2.23
  -2   4   0   94.78    2.83
   2  -4   0  101.47    2.18
   2  -4   0   96.07    3.20
   2   4   0   97.37    2.64
  -2   4  -1  763.11    9.24
   2  -4   1  643.40    8.90
   2   4   1  675.92    8.40
  -2   4  -2 1384.09   14.71
   2  -4   2 1201.16   13.09
  -2   4  -3 1134.10   15.41
   2  -4   3  994.94   12.74
   2   4   3  900.77   12.47
   2  -4   4    0.61    0.80
   2  -4   4    0.42    1.07
   2   4   4    1.17    0.80
   2   4   4    0.71    0.72
   2   4   4    0.77    0.94
   2  -4   5  234.23    6.99
   2  -4   5  221.95    8.80
   2   4   5  244.18    8.56
   2  -4   6  184.90    8.92
   2   4   6  206.13    8.79
   2  -4   7  140.20    8.60
   2   4   7  150.21    8.40
   2  -4   8   23.08    4.96
   2   4   8   22.07    4.44
  -2  -6   9   63.35    6.55
  -2   6   9   82.12    7.24
   2  -6  -9   91.08    7.32
  -2  -6   8   28.32    4.74
  -2   6   8   30.20    4.72
   2  -6  -8   27.01    4.39
  -2  -6   7   70.42    5.77
  -2   6   7   73.75    5.66
   2  -6  -7   65.06    5.28
   2  -6  -7   75.60    5.79
  -2  -6   6   81.29    5.55
  -2   6   6   79.56    5.12
   2  -6  -6   90.94    5.67
   2   6  -6   93.68    4.90
  -2  -6   5   99.79    4.04
  -2  -6   5   89.39    5.14
  -2   6   5  110.61    5.41
   2  -6  -5  118.69    5.92
   2   6  -5  101.74    5.42
   2   6  -5  106.71    4.72
   2   6  -5  123.53    5.81
  -2  -6   4  216.93    5.69
  -2  -6   4  217.40    6.82
  -2   6   4  226.17    6.68
  -2   6   4  267.83    7.60
   2  -6  -4  234.27    7.39
   2  -6  -4  225.89    2.77
   2   6  -4  211.84    6.76
   2   6  -4  236.34    6.33
   2   6  -4  252.26    7.22
  -2  -6   3  211.86    5.48
  -2  -6   3  208.70    5.75
  -2   6   3  224.00    5.83
  -2   6   3  254.83    6.55
   2  -6  -3  228.56    6.52
   2  -6  -3  187.04    3.64
   2   6  -3  222.34    5.64
   2   6  -3  244.27    6.19
  -2  -6   2   82.78    3.39
  -2  -6   2   78.43    2.95
  -2   6   2   86.03    3.23
  -2   6   2   89.33    3.46
   2  -6  -2   96.18    3.75
   2  -6  -2   85.71    2.87
   2   6  -2   94.50    3.51
   2   6  -2  103.90    3.54
  -2  -6   1  493.09    7.95
  -2  -6   1  477.68    5.44
  -2   6   1  521.28    7.21
  -2   6   1  473.72    7.19
   2  -6  -1  486.06    6.92
   2  -6  -1  479.04    7.27
   2   6  -1  467.37    7.51
   2   6  -1  478.84    6.78
   2   6  -1  467.38    7.52
  -2  -6   0 1041.21   11.45
  -2  -6   0 1085.18    6.54
  -2   6   0 1043.82   10.63
  -2   6   0 1097.66   11.12
   2  -6   0 1101.78    7.95
   2  -6   0 1100.48   11.88
   2   6   0 1055.99   10.29
  -2  -6  -1 1703.62   14.77
  -2   6  -1 1837.27   15.91
   2  -6   1 1554.39   15.14
   2   6   1 1709.41   14.80
  -2   6  -2   21.16    2.20
   2  -6   2   12.34    1.79
   2   6   2   12.50    1.36
   2   6   2   16.20    1.90
  -2   6  -3  685.64   12.50
   2  -6   3  520.81    9.96
   2   6   3  513.24    9.13
  -2   6  -4  374.13   10.39
   2  -6   4  302.16    8.06
   2  -6   4  291.47    9.23
   2   6   4  294.27    8.08
   2  -6   5  384.03    9.50
   2  -6   5  370.44   11.47
   2   6   5  381.74   10.43
   2  -6   6   14.70    3.29
   2   6   6   14.63    3.01
   2  -6   7   92.75    7.26
   2   6   7  100.95    6.91
   2  -6   8   40.76    6.31
   2   6   8   48.04    5.59
  -2  -8   9   16.70    4.34
  -2   8   9   19.56    4.46
  -2   8   9   25.21    5.00
   2  -8  -9   22.59    4.63
  -2  -8   8   21.34    4.29
  -2   8   8   21.27    4.01
  -2   8   8   28.16    4.93
   2  -8  -8   28.84    4.68
  -2  -8   7  167.89    8.66
  -2   8   7  173.36    8.24
  -2   8   7  192.02    9.17
   2  -8  -7  151.48    7.66
   2  -8  -7  183.49    8.98
  -2  -8   6  120.61    6.73
  -2   8   6  128.02    6.45
  -2   8   6  150.87    7.46
   2  -8  -6  136.03    7.23
   2   8  -6  130.50    5.64
   2   8  -6  142.97    7.22
  -2  -8   5  130.02    5.15
  -2  -8   5  126.35    6.12
  -2   8   5  124.62    5.73
  -2   8   5  151.33    6.83
   2  -8  -5  130.12    6.46
   2   8  -5  105.59    5.63
   2   8  -5  127.79    5.17
   2   8  -5  148.03    6.61
  -2  -8   4   55.70    3.38
  -2  -8   4   53.34    3.59
  -2   8   4   62.17    3.64
  -2   8   4   68.33    4.17
   2  -8  -4   70.38    4.40
   2  -8  -4   58.04    2.16
   2   8  -4   61.18    3.83
   2   8  -4   62.01    3.41
   2   8  -4   71.48    4.20
  -2  -8   3  321.51    7.52
  -2  -8   3  326.72    7.28
  -2   8   3  341.00    7.22
  -2   8   3  367.23    8.44
   2  -8  -3  365.88    8.67
   2  -8  -3  302.17    5.57
   2   8  -3  350.94    7.55
   2   8  -3  383.12    7.65
   2   8  -3  406.76    8.61
  -2  -8   2   59.93    3.25
  -2  -8   2   57.88    2.58
  -2   8   2   68.09    2.96
  -2   8   2   70.56    3.52
   2  -8  -2   71.95    3.48
   2  -8  -2   65.78    2.94
   2   8  -2   74.51    3.35
   2   8  -2   74.92    3.44
  -2  -8   1  964.57   12.39
  -2  -8   1  929.75    7.42
  -2   8   1 1047.53   10.69
  -2   8   1  988.66   11.97
   2  -8  -1 1110.42   11.46
   2  -8  -1 1019.25   11.93
   2   8  -1 1063.81   12.37
   2   8  -1 1088.77   12.51
   2   8  -1 1061.66   11.78
   2   8  -1 1069.66   12.40
  -2  -8   0 1061.41   12.85
  -2   8   0 1061.64   12.51
   2  -8   0 1092.97    9.18
   2  -8   0 1042.30   12.83
   2   8   0 1042.34    4.84
   2   8   0 1034.34   11.81
  -2  -8  -1  540.78    9.16
  -2   8  -1  595.31   10.06
   2  -8   1  521.70    9.65
   2   8   1  525.97    5.10
   2   8   1  558.47    9.42
  -2  -8  -2   97.50    3.97
  -2   8  -2  110.74    4.88
   2  -8   2   70.65    3.87
   2   8   2   73.92    2.76
   2   8   2   76.39    4.02
  -2   8  -3   48.76    3.69
   2  -8   3   32.01    2.91
   2   8   3   36.59    2.49
   2   8   3   43.93    3.58
  -2   8  -4  789.96   15.56
   2  -8   4  696.40   13.03
   2  -8   4  631.22   13.79
   2   8   4  634.48   11.50
   2   8   4  774.31   15.22
  -2   8  -5   39.57    4.35
   2  -8   5   22.75    3.19
   2  -8   5   23.12    3.93
   2   8   5   19.70    2.96
   2  -8   6   16.06    3.56
   2   8   6   20.58    3.50
   2  -8   7   17.97    4.23
   2   8   7   21.69    3.93
   2   8   8   85.33    9.21
  -2 -10   8   15.77    3.96
  -2  10   8   14.92    3.58
  -2  10   8   16.26    4.21
   2 -10  -8   12.63    3.50
  -2 -10   7   19.92    3.94
  -2  10   7   20.78    3.74
  -2  10   7   20.39    4.12
   2 -10  -7   14.17    2.98
   2 -10  -7   25.17    4.39
   2  10  -7   25.81    4.42
  -2 -10   6  339.49    9.25
  -2 -10   6  331.67   10.95
  -2  10   6  358.40   10.47
  -2  10   6  411.39   12.59
   2 -10  -6  381.66   12.25
   2  10  -6  418.61   12.44
  -2 -10   5   43.83    3.49
  -2 -10   5   47.22    3.98
  -2  10   5   46.19    3.69
  -2  10   5   51.70    4.49
   2 -10  -5   47.64    4.31
   2  10  -5   47.76    3.33
   2  10  -5   50.86    4.32
  -2 -10   4  401.75    9.54
  -2 -10   4  391.98    9.42
  -2  10   4  452.63    9.40
  -2  10   4  502.26   11.62
   2 -10  -4  469.34   11.44
   2 -10  -4  396.82    6.71
   2  10  -4  452.25    9.07
   2  10  -4  515.58   11.42
  -2 -10   3   28.42    2.70
  -2 -10   3   26.54    2.31
  -2  10   3   29.83    2.32
  -2  10   3   29.51    2.90
   2 -10  -3   37.80    3.19
   2 -10  -3   31.17    2.22
   2  10  -3   35.41    2.62
   2  10  -3   36.52    2.67
   2  10  -3   36.95    2.96
  -2 -10   2  704.67   11.93
  -2 -10   2  707.45    8.85
  -2  10   2  841.97   10.32
  -2  10   2  786.13   12.42
   2 -10  -2  871.04   12.66
   2 -10  -2  741.13   10.73
   2  10  -2  856.34    9.75
   2  10  -2  890.14   12.06
   2  10  -2  883.63   12.68
  -2 -10   1  143.50    5.33
  -2 -10   1  153.74    2.96
  -2  10   1  166.43    4.50
  -2  10   1  152.06    5.37
   2 -10  -1  160.06    4.84
   2 -10  -1  150.97    5.18
   2  10  -1  169.07    5.42
   2  10  -1  168.63    5.42
   2  10  -1  160.64    5.28
   2  10  -1  162.69    5.33
  -2 -10   0  385.07    8.55
  -2  10   0  398.14    8.60
   2 -10   0  394.88    8.72
   2  10   0  403.60    8.36
  -2 -10  -1   33.88    2.68
  -2  10  -1   31.07    2.75
   2 -10   1   27.32    2.66
   2  10   1   29.01    2.61
  -2 -10  -2  215.80    6.37
  -2  10  -2  224.86    7.32
   2 -10   2  243.25    7.59
   2  10   2  243.73    4.48
   2  10   2  257.05    7.69
  -2  10  -3    0.86    1.11
   2 -10   3    1.17    1.13
   2  10   3    0.36    0.68
   2  10   3    0.61    1.10
  -2  10  -4  176.48    7.84
   2 -10   4  139.66    6.40
   2 -10   4  145.98    6.91
   2  10   4  143.59    5.40
   2  10   4  169.14    7.64
  -2  10  -5    7.35    2.41
   2 -10   5    7.23    2.11
   2 -10   5    4.30    1.99
   2  10   5    5.92    1.84
   2  10   5    8.81    2.82
  -2  10  -6   48.79    5.44
   2 -10   6   40.20    5.63
   2  10   6   45.62    5.37
   2 -10   7   14.85    4.05
   2  10   7   13.33    3.74
  -2 -12   8    8.42    3.34
  -2  12   8    9.53    3.68
   2 -12  -8   17.14    4.08
  -2 -12   7   41.58    4.87
  -2  12   7   53.13    5.65
  -2  12   7   54.76    5.82
   2 -12  -7   50.86    5.39
   2  12  -7   55.60    5.66
  -2 -12   6  243.67    8.59
  -2 -12   6  231.38    9.38
  -2  12   6  260.05    8.97
  -2  12   6  291.37   10.99
   2 -12  -6  281.44   11.00
   2  12  -6  296.53   10.87
  -2 -12   5  136.13    6.33
  -2 -12   5  122.08    6.21
  -2  12   5  138.33    5.93
  -2  12   5  152.52    7.56
   2 -12  -5  148.99    7.53
   2  12  -5  159.26    8.99
   2  12  -5  180.00    7.96
  -2 -12   4  113.52    5.64
  -2 -12   4  113.48    5.30
  -2  12   4  118.10    4.93
  -2  12   4  144.07    6.78
   2 -12  -4  106.70    5.92
   2 -12  -4   90.22    3.79
   2  12  -4  106.96    4.69
   2  12  -4  114.26    5.86
  -2 -12   3  246.94    7.96
  -2 -12   3  230.08    6.32
  -2  12   3  276.34    6.61
  -2  12   3  274.54    8.59
   2 -12  -3  279.21    8.54
   2 -12  -3  229.73    6.35
   2  12  -3  264.66    7.09
   2  12  -3  307.31    8.77
  -2 -12   2  355.76    9.30
  -2 -12   2  348.75    6.29
  -2  12   2  440.62    7.67
  -2  12   2  404.60    9.81
   2 -12  -2  450.78    9.78
   2 -12  -2  367.52    8.42
   2  12  -2  449.09    9.20
   2  12  -2  457.99   10.06
  -2 -12   1  353.20    9.08
  -2 -12   1  377.55    4.38
  -2  12   1  419.33    7.35
  -2  12   1  398.28    9.47
   2 -12  -1  377.11    8.92
   2  12  -1  399.62    8.92
   2  12  -1  397.73    8.89
   2  12  -1  423.80    9.41
   2  12  -1  417.38    9.14
  -2 -12   0  598.85   11.59
  -2  12   0  680.18   12.37
   2 -12   0  597.44   11.67
   2  12   0  656.92   11.74
  -2 -12  -1    6.08    1.64
  -2  12  -1    6.83    1.86
   2 -12   1   10.37    2.16
   2  12   1    8.26    1.86
  -2 -12  -2   68.54    3.99
  -2  12  -2   72.05    4.64
   2 -12   2   71.57    4.53
   2  12   2   83.74    4.81
  -2 -12  -3   37.58    3.06
  -2  12  -3   40.52    3.85
   2 -12   3   38.32    3.68
   2  12   3   44.01    4.06
  -2  12  -4  191.50    8.46
   2 -12   4  146.38    7.04
   2 -12   4  156.68    7.32
   2  12   4  174.87    8.13
  -2  12  -5  135.01    7.77
   2 -12   5   95.92    6.03
   2 -12   5   86.21    6.23
   2  12   5  123.71    7.57
  -2  12  -6   46.52    5.36
   2 -12   6   39.38    4.90
   2  12   6   49.55    5.71
   2 -12   7   23.64    4.96
   2  12   7   30.87    5.53
  -2 -14   8    7.63    3.29
  -2  14   8    9.32    3.81
   2  14  -8   12.47    3.91
  -2 -14   7   38.94    4.83
  -2  14   7   39.06    5.82
   2 -14  -7   41.83    5.17
   2  14  -7   44.72    5.49
  -2 -14   6  147.48    7.32
  -2 -14   6  143.56    7.58
  -2  14   6  161.26    8.68
   2 -14  -6  159.92    8.69
   2  14  -6  189.90    9.22
  -2 -14   5  151.30    7.19
  -2 -14   5  150.96    6.97
  -2  14   5  177.60    8.46
   2 -14  -5  179.49    8.59
   2  14  -5  212.22    9.04
  -2 -14   4   71.91    4.98
  -2 -14   4   67.37    4.21
  -2  14   4   72.10    3.96
  -2  14   4   83.71    5.69
   2 -14  -4   62.56    4.91
   2  14  -4   69.39    4.02
   2  14  -4   76.09    5.27
  -2 -14   3  141.30    6.63
  -2 -14   3  145.02    5.14
  -2  14   3  172.74    5.31
  -2  14   3  153.46    7.01
   2 -14  -3  153.75    6.78
   2 -14  -3  135.07    5.46
   2  14  -3  161.89    5.91
   2  14  -3  180.99    7.33
  -2 -14   2  113.23    3.65
  -2  14   2  129.08    4.30
  -2  14   2  120.52    5.93
   2 -14  -2  110.69    5.19
   2  14  -2  130.03    5.38
   2  14  -2  135.63    6.10
  -2  14   1  220.08    7.79
   2 -14  -1  176.03    6.71
   2  14  -1  199.03    6.82
   2  14  -1  194.44    6.74
   2  14  -1  227.06    7.64
   2  14  -1  206.56    6.96
  -2 -14   0  466.17   11.11
  -2  14   0  533.05   11.98
   2 -14   0  390.69   10.23
   2  14   0  480.87   11.05
  -2 -14  -1  346.78    9.50
  -2  14  -1  374.70   10.34
   2 -14   1  317.91    9.62
   2  14   1  336.02    9.54
  -2 -14  -2  119.16    5.62
  -2  14  -2  133.32    6.64
   2 -14   2  106.71    5.97
   2  14   2  122.78    6.27
  -2 -14  -3  212.27    7.38
  -2  14  -3  228.30    9.09
   2 -14   3  157.97    7.45
   2 -14   3  179.74    7.30
   2  14   3  179.95    7.95
  -2  14  -4  262.42   10.40
   2 -14   4  212.62    8.89
   2 -14   4  220.33    8.88
   2  14   4  267.35   10.31
  -2  14  -5   77.66    6.31
   2 -14   5   68.67    5.50
   2 -14   5   71.46    5.85
   2  14   5   91.86    6.99
  -2  14  -6    1.37    2.32
   2 -14   6    0.83    1.67
   2 -14   6   -0.04    1.89
   2  14   6   -0.96    1.76
  -2  14  -7   62.11    7.25
   2 -14   7   43.54    6.32
   2  14   7   53.55    6.64
  -2 -16   7   11.14    3.38
  -2  16   7   10.44    3.87
   2  16  -7   11.88    3.68
  -2 -16   6   73.66    5.73
  -2 -16   6   71.12    5.66
  -2  16   6   71.87    6.32
   2  16  -6   83.82    6.70
  -2 -16   5   48.67    4.64
  -2 -16   5   52.70    4.45
  -2  16   5   53.57    5.42
   2  16  -5   77.14    6.03
  -2 -16   4   15.76    3.16
  -2 -16   4   12.07    2.67
  -2  16   4   16.81    3.49
   2  16  -4   14.06    3.12
  -2 -16   3  190.12    8.19
  -2  16   3  205.90    8.56
   2 -16  -3  157.12    6.43
   2  16  -3  181.95    6.64
   2  16  -3  196.51    8.19
  -2 -16   2  123.04    6.51
  -2  16   2  137.78    6.91
   2 -16  -2  111.05    5.63
   2  16  -2  122.59    5.63
   2  16  -2  133.23    6.58
  -2 -16   1  161.12    7.26
  -2  16   1  176.83    7.60
   2 -16  -1  118.40    6.04
   2  16  -1  137.18    6.11
   2  16  -1  137.96    6.12
   2  16  -1  141.32    6.64
   2  16  -1  132.13    6.03
  -2 -16   0  157.46    7.05
  -2  16   0  172.65    7.53
   2 -16   0  148.33    6.95
   2  16   0  184.61    7.58
  -2 -16  -1  448.96   11.60
  -2  16  -1  489.61   12.69
   2 -16   1  431.88   11.99
   2  16   1  509.27   12.66
  -2 -16  -2  184.89    7.46
  -2  16  -2  216.75    8.86
   2 -16   2  170.03    7.93
   2  16   2  206.14    8.49
  -2 -16  -3  260.48    8.74
  -2  16  -3  275.86   10.53
   2 -16   3  185.46    8.56
   2 -16   3  217.11    8.21
   2  16   3  222.28    9.38
  -2  16  -4    9.12    2.79
   2 -16   4    7.34    2.47
   2 -16   4   11.30    2.87
   2  16   4    9.83    2.89
  -2  16  -5  232.35   10.97
   2 -16   5  206.55    9.60
   2 -16   5  210.06    9.68
   2  16   5  243.18   11.20
  -2  16  -6   58.20    6.52
   2 -16   6   54.80    5.63
   2 -16   6   49.35    5.64
   2  16   6   52.55    6.08
  -2  18   7   29.90    5.61
   2  18  -7   22.16    4.87
  -2 -18   6    1.20    1.93
  -2  18   6    3.36    2.74
   2  18  -6    2.11    2.12
  -2 -18   5   92.79    6.57
  -2  18   5   92.18    6.96
   2  18  -5  103.78    7.13
  -2 -18   4    4.94    2.30
  -2  18   4    3.55    2.29
   2  18  -4    4.09    2.33
  -2 -18   3  125.28    7.22
  -2  18   3  130.04    7.37
   2 -18  -3  133.79    6.46
   2  18  -3  137.13    6.13
   2  18  -3  159.87    7.87
  -2 -18   2   38.73    4.22
  -2  18   2   46.26    4.55
   2 -18  -2   36.52    3.77
   2  18  -2   41.60    3.75
   2  18  -2   43.29    4.24
  -2 -18   1  115.85    6.67
  -2  18   1  133.30    7.23
   2 -18  -1  128.40    6.76
   2  18  -1  135.36    6.50
   2  18  -1  135.06    6.47
   2  18  -1  147.38    7.31
   2  18  -1  140.27    6.61
  -2 -18   0   20.87    3.62
  -2  18   0   15.96    3.16
   2 -18   0   14.62    3.04
   2  18   0   19.76    3.45
  -2 -18  -1  115.45    6.49
  -2  18  -1  141.46    7.44
   2 -18   1  128.91    7.22
   2  18   1  161.20    7.85
  -2 -18  -2  482.45   12.73
  -2  18  -2  561.80   15.02
   2 -18   2  436.33   13.27
   2  18   2  515.67   14.09
  -2 -18  -3  107.83    6.17
  -2  18  -3  123.04    7.63
   2 -18   3   96.22    6.70
   2 -18   3  109.75    6.13
   2  18   3  109.60    7.22
  -2  18  -4   32.01    4.98
   2 -18   4   22.11    4.01
   2 -18   4   23.72    3.87
   2  18   4   23.08    4.35
  -2  18  -5   24.77    4.66
   2 -18   5   20.09    3.97
   2 -18   5   23.70    4.34
   2  18   5   25.52    4.81
  -2  18  -6   82.39    7.89
   2 -18   6   77.97    6.86
   2 -18   6   75.87    6.84
   2  18   6   99.88    8.42
  -2 -20   6   22.76    4.46
  -2  20   6   22.77    4.93
   2  20  -6   27.08    5.03
  -2 -20   5   20.89    4.20
  -2  20   5   13.72    3.82
   2  20  -5   25.35    4.78
  -2 -20   4  314.64   12.15
  -2  20   4  318.28   12.42
   2  20  -4  373.18   13.15
  -2 -20   3   16.14    3.37
  -2  20   3   24.10    4.42
   2 -20  -3   22.50    3.61
   2  20  -3   23.59    4.13
  -2 -20   2  268.70   10.83
  -2  20   2  288.74   11.21
   2 -20  -2  249.70    9.67
   2  20  -2  263.48    9.10
   2  20  -2  301.51   11.12
  -2 -20   1   42.07    4.67
  -2  20   1   48.03    4.89
   2 -20  -1   47.40    4.68
   2  20  -1   52.37    4.58
   2  20  -1   56.71    4.75
   2  20  -1   51.49    5.07
   2  20  -1   62.67    4.94
  -2 -20   0  114.44    7.04
  -2  20   0  130.80    7.55
   2 -20   0  133.72    7.59
   2  20   0  169.08    8.44
  -2 -20  -1    1.03    1.50
  -2  20  -1    2.06    2.04
   2 -20   1    3.57    2.00
   2  20   1    2.96    2.21
  -2 -20  -2  101.77    6.49
  -2  20  -2  121.46    7.75
   2 -20   2  100.21    7.10
   2  20   2  135.29    8.04
  -2 -20  -3   14.71    3.15
  -2  20  -3   16.71    3.77
   2 -20   3   23.18    4.41
   2  20   3   15.36    3.73
  -2  20  -4   10.94    3.64
   2 -20   4    3.18    2.54
   2  20   4    2.84    2.57
  -2  20  -5   13.22    4.12
   2 -20   5    8.83    3.22
   2  20   5   11.28    3.80
  -2 -22   5   19.72    4.29
  -2  22   5   26.88    5.11
   2  22  -5   26.12    5.08
  -2 -22   4  155.97    9.31
  -2  22   4  178.32   10.00
   2  22  -4  178.83    9.81
  -2 -22   3   64.94    6.03
  -2  22   3   76.06    6.65
   2 -22  -3   74.24    5.75
   2  22  -3   91.16    7.09
  -2 -22   2  123.30    8.04
  -2  22   2  141.24    8.64
   2 -22  -2  128.23    7.54
   2  22  -2  150.15    8.55
  -2 -22   1   18.44    3.80
  -2  22   1   21.92    4.25
   2 -22  -1   18.71    3.66
   2  22  -1   21.10    3.69
   2  22  -1   25.42    3.95
   2  22  -1   24.82    4.20
   2  22  -1   28.43    4.21
  -2 -22   0   95.59    6.90
  -2  22   0  110.47    7.46
   2 -22   0  113.66    7.53
   2  22   0  119.71    7.59
  -2 -22  -1   30.09    4.74
  -2  22  -1   25.30    4.50
   2 -22   1   26.68    4.59
   2  22   1   33.10    5.04
  -2 -22  -2  164.99    8.67
  -2  22  -2  181.45    9.76
   2 -22   2  145.38    8.85
   2  22   2  169.45    9.45
  -2  22  -3    2.59    2.60
   2 -22   3    0.32    2.01
   2  22   3    3.80    2.76
  -2  22  -4   -0.11    2.21
   2 -22   4   -0.14    2.10
   2  22   4   -0.38    2.40
  -2 -24   4    1.65    2.40
  -2  24   4    1.31    2.73
   2  24  -4    0.67    2.31
  -2 -24   3  107.74    8.18
  -2  24   3  134.57    9.13
   2  24  -3  131.18    8.79
  -2 -24   2   23.32    4.76
  -2  24   2   18.02    4.46
   2 -24  -2   13.15    3.37
   2  24  -2   16.35    3.98
  -2 -24   1   16.19    3.94
  -2  24   1   17.42    4.33
   2 -24  -1   17.55    3.98
   2  24  -1   18.82    4.22
  -2 -24   0   23.41    4.51
  -2  24   0   30.38    5.36
   2 -24   0   20.81    4.33
   2  24   0   19.76    4.02
   2  24   0   20.03    3.98
   2  24   0   18.74    4.14
   2  24   0   21.10    4.09
  -2 -24  -1   49.37    5.52
  -2  24  -1   58.67    6.35
   2 -24   1   47.53    5.77
   2  24   1   53.19    6.07
  -2 -24  -2  167.35    9.22
  -2  24  -2  186.71   10.45
   2 -24   2  171.05   10.08
   2  24   2  171.83   10.12
  -2  24  -3    6.42    3.34
   2 -24   3    7.59    3.36
   2  24   3   10.94    3.89
   2  26  -3   72.22    7.25
  -2 -26   2    4.90    2.90
  -2  26   2    8.87    3.58
   2 -26  -2    8.36    3.17
   2  26  -2   10.68    3.56
  -2 -26   1  137.64    9.31
  -2  26   1  140.69    9.67
   2 -26  -1   84.15    7.29
   2  26  -1  114.64    8.42
  -2 -26   0   18.23    4.41
  -2  26   0   19.48    4.74
   2 -26   0   16.86    4.15
   2  26   0   20.33    4.32
   2  26   0   20.24    4.22
   2  26   0   19.55    4.67
   2  26   0   17.58    4.07
  -2 -26  -1   84.20    7.41
  -2  26  -1   86.49    7.68
   2 -26   1   82.98    7.66
   2  26   1   94.71    7.90
  -3  -1   9   14.22    4.02
  -3   1   9    7.21    2.96
   3  -1  -9   12.56    3.37
   3   1  -9   13.11    4.47
  -3  -1   8   82.94    6.70
  -3   1   8   92.04    6.97
   3  -1  -8   73.27    6.26
   3  -1  -8   99.89    6.72
   3   1  -8   90.87    6.84
   3   1  -8   91.51    6.27
  -3  -1   7    8.41    2.62
  -3   1   7   11.07    2.78
   3  -1  -7    7.56    2.52
   3  -1  -7    9.99    2.62
   3   1  -7    5.73    2.17
   3   1  -7    9.95    2.57
  -3   1   6  585.02   13.70
   3  -1  -6  692.82   14.30
   3   1  -6  693.33   13.99
  -3  -1   5  122.43    5.80
  -3   1   5  124.73    5.78
   3  -1  -5  133.88    5.84
   3   1  -5  132.95    5.73
  -3  -1   4  655.86   11.65
  -3   1   4  667.61   11.75
   3  -1  -4  704.54   11.91
   3   1  -4  694.09   11.60
  -3  -1   3  214.45    5.90
  -3   1   3  233.66    6.21
   3  -1  -3  291.48    6.90
   3   1  -3  285.67    6.77
  -3  -1   2  863.02   10.34
  -3   1   2  872.78   10.60
   3  -1  -2  894.53   10.64
   3   1  -2  917.79   10.86
  -3  -1   1  380.06    6.29
  -3   1   1  383.49    6.59
  -3   1   1  419.27    3.10
   3  -1  -1  417.44    6.44
   3  -1  -1  430.02    3.12
   3   1  -1  419.63    6.75
  -3  -1   0    3.65    0.85
  -3   1   0    3.63    0.93
  -3   1   0    5.34    0.74
   3  -1   0   18.19    1.35
   3   1   0   19.28    1.52
  -3   1  -1   52.82    2.44
   3  -1   1   54.84    2.18
   3  -1   1   53.75    2.84
   3  -1   1   53.48    2.15
   3  -1   1   53.97    2.85
   3  -1   1   55.22    2.19
   3  -1   2  657.61   10.17
   3  -1   3   78.21    3.85
   3   1   3   81.12    3.81
   3   1   3   85.00    3.89
   3  -1   4  101.12    4.58
   3  -1   4   84.14    5.08
   3   1   4   97.23    4.37
   3   1   4   89.09    5.08
   3  -1   5   38.88    3.23
   3  -1   5   34.10    3.82
   3   1   5   35.59    3.80
   3  -1   6  100.13    6.85
   3   1   6  103.44    6.82
   3  -1   7    7.46    3.04
   3   1   7   13.39    3.60
   3  -1   8  118.62    8.84
   3   1   8  121.86    8.72
  -3  -3   9   35.02    5.71
  -3   3   9   30.82    5.16
   3  -3  -9   38.46    5.56
  -3  -3   8  108.86    7.58
  -3   3   8  116.80    7.57
   3  -3  -8  117.71    7.65
   3  -3  -8  142.48    8.08
   3   3  -8  127.54    8.09
   3   3  -8  151.40    7.76
  -3  -3   7   47.21    4.80
  -3   3   7   49.32    4.83
   3  -3  -7   53.38    4.69
   3   3  -7   44.55    4.61
   3   3  -7   54.64    4.50
  -3  -3   6  199.95    8.17
  -3   3   6  208.65    8.27
   3  -3  -6  190.93    7.89
   3   3  -6  195.15    7.41
  -3  -3   5  211.15    4.76
  -3  -3   5  176.23    6.89
  -3   3   5  180.84    6.90
   3  -3  -5  218.60    7.59
   3   3  -5  209.13    6.97
  -3  -3   4  109.36    3.52
  -3  -3   4   96.32    4.60
  -3   3   4   93.58    4.53
   3  -3  -4  130.73    5.36
   3  -3  -4  129.13    2.48
   3   3  -4  134.27    5.16
  -3  -3   3  409.33    6.77
  -3  -3   3  337.49    7.37
  -3   3   3  357.91    7.70
   3  -3  -3  427.03    8.54
   3  -3  -3  448.14    5.78
   3   3  -3  439.33    8.41
   3   3  -3  486.44    7.28
  -3  -3   2 1120.22   11.59
  -3   3   2 1173.03   12.54
  -3   3   2 1273.94    9.91
   3  -3  -2 1200.52   12.51
   3  -3  -2 1233.57   10.74
   3   3  -2 1250.44   13.04
   3   3  -2 1353.97    9.17
  -3  -3   1  137.29    3.68
  -3   3   1  136.08    4.12
  -3   3   1  135.51    2.85
   3  -3  -1  144.55    3.78
   3  -3  -1  147.19    4.11
   3   3  -1  140.22    4.19
   3   3  -1  139.14    2.31
  -3  -3   0  288.54    5.27
  -3   3   0  288.35    6.16
  -3   3   0  333.04    5.09
   3  -3   0  295.24    4.55
   3  -3   0  280.52    6.07
   3   3   0  268.19    5.74
   3   3   0  267.09    5.73
   3   3   0  301.94    4.40
   3   3   0  277.38    5.84
  -3   3  -1 1003.34   10.88
   3  -3   1  966.04    7.43
   3  -3   1  926.85   11.79
  -3   3  -2  843.63   11.91
   3  -3   2  699.48    6.84
   3  -3   2  705.33    6.86
   3  -3   2  682.51   10.80
   3  -3   2  710.10    6.87
   3  -3   3  251.13    6.99
   3  -3   4   84.56    4.42
   3  -3   4   79.84    5.13
   3   3   4   92.08    4.22
   3   3   4   89.61    4.18
   3   3   4   87.79    5.00
   3  -3   5  163.06    6.29
   3  -3   5  150.44    7.62
   3   3   5  139.04    6.91
   3  -3   6  259.69   10.83
   3   3   6  275.10   10.59
   3  -3   7   24.57    4.73
   3   3   7   20.92    4.09
  -3  -5   9   21.84    4.75
  -3   5   9   17.79    4.30
   3  -5  -9   25.34    4.77
  -3  -5   8   37.18    5.36
  -3   5   8   36.65    5.27
   3  -5  -8   35.70    5.03
   3  -5  -8   39.30    4.81
  -3  -5   7   66.74    5.48
  -3   5   7   62.39    5.30
   3  -5  -7   83.47    6.02
   3   5  -7   59.75    5.17
   3   5  -7   82.86    5.30
  -3  -5   6   49.58    4.32
  -3   5   6   54.36    4.46
   3  -5  -6   61.80    4.74
   3   5  -6   51.29    4.46
   3   5  -6   58.35    4.23
  -3  -5   5   81.47    3.53
  -3   5   5   76.02    4.64
   3  -5  -5   72.90    4.64
   3   5  -5   69.99    4.17
  -3  -5   4   90.74    3.67
  -3  -5   4   78.38    4.20
  -3   5   4   87.69    4.37
  -3   5   4   98.98    4.40
   3  -5  -4  110.36    5.13
   3  -5  -4   87.30    2.29
   3   5  -4   97.80    4.47
   3   5  -4  103.99    4.35
  -3  -5   3  380.82    7.31
  -3  -5   3  331.48    7.32
  -3   5   3  350.08    7.70
  -3   5   3  406.17    7.59
   3  -5  -3  349.77    8.02
   3  -5  -3  354.20    5.59
   3   5  -3  351.69    7.70
   3   5  -3  369.26    6.86
  -3  -5   2  118.11    4.13
  -3  -5   2   98.32    3.46
  -3   5   2  109.10    4.03
  -3   5   2  112.32    3.54
   3  -5  -2  109.76    4.00
   3  -5  -2  111.10    3.55
   3   5  -2  113.63    4.22
   3   5  -2  124.95    3.38
  -3  -5   1 1340.54   13.72
  -3  -5   1 1303.58   10.74
  -3   5   1 1330.62   13.24
  -3   5   1 1232.20   10.72
   3  -5  -1 1362.69   11.76
   3  -5  -1 1296.68   12.89
   3   5  -1 1295.90   13.55
   3   5  -1 1231.44    9.44
  -3  -5   0   27.08    1.62
  -3   5   0   28.72    2.16
  -3   5   0   32.12    1.97
   3  -5   0   30.38    1.50
   3  -5   0   30.53    2.26
   3   5   0   25.81    2.13
   3   5   0   26.58    2.17
   3   5   0   28.32    1.72
   3   5   0   29.73    2.26
  -3   5  -1 1786.20   15.78
   3  -5   1 1739.08    7.68
   3  -5   1 1610.87   16.45
   3   5   1 1728.63   14.83
  -3   5  -2  216.42    6.37
   3  -5   2  183.10    5.96
  -3   5  -3  853.38   14.28
   3  -5   3  762.06    6.30
   3  -5   3  765.71    6.32
   3  -5   3  767.33   12.77
   3  -5   3  773.56    6.60
   3   5   3  695.22   11.66
  -3   5  -4   44.11    4.01
   3  -5   4   34.18    3.15
   3  -5   4   35.36    3.60
   3   5   4   36.01    3.27
   3  -5   5  336.54    9.38
   3  -5   5  297.02   10.69
   3   5   5  323.61   10.17
   3  -5   6   83.62    6.40
   3   5   6   92.03    6.25
   3  -5   7    6.48    2.80
   3   5   7   10.97    3.28
  -3  -7   9   50.13    6.98
  -3   7   9   37.65    5.65
  -3   7   9   57.88    6.40
   3  -7  -9   40.68    5.78
   3  -7  -9   52.72    6.01
  -3  -7   8   16.19    3.81
  -3   7   8   22.97    4.21
  -3   7   8   20.96    4.24
   3  -7  -8   16.27    3.64
   3  -7  -8   13.76    3.55
  -3  -7   7   66.66    5.63
  -3   7   7   65.00    5.41
  -3   7   7   71.03    5.72
   3  -7  -7   58.65    5.37
   3   7  -7   53.85    5.14
   3   7  -7   58.80    4.54
  -3  -7   6   46.32    4.34
  -3   7   6   46.60    4.19
  -3   7   6   56.55    4.67
   3  -7  -6   67.99    5.11
   3   7  -6   59.84    4.80
   3   7  -6   67.30    4.43
  -3  -7   5  160.94    5.51
  -3  -7   5  149.21    6.51
  -3   7   5  169.53    6.74
  -3   7   5  184.72    7.10
   3  -7  -5  172.24    7.21
   3   7  -5  169.65    6.35
   3   7  -5  196.55    7.07
  -3  -7   4  305.04    7.37
  -3  -7   4  267.63    7.62
  -3   7   4  295.51    7.94
  -3   7   4  345.34    8.58
   3  -7  -4  300.36    8.62
   3  -7  -4  233.95    4.42
   3   7  -4  288.96    7.66
   3   7  -4  304.50    7.75
  -3  -7   3  396.04    8.27
  -3  -7   3  377.79    7.83
  -3   7   3  386.58    8.21
  -3   7   3  424.83    8.49
   3  -7  -3  452.82    9.52
   3  -7  -3  420.42    6.83
   3   7  -3  465.88    9.14
   3   7  -3  498.68    8.70
  -3  -7   2  133.88    4.82
  -3  -7   2  132.87    3.97
  -3   7   2  128.19    4.46
  -3   7   2  138.67    4.47
   3  -7  -2  157.00    5.00
   3  -7  -2  155.20    4.58
   3   7  -2  154.30    5.12
   3   7  -2  158.61    4.42
  -3  -7   1  918.73   12.38
  -3  -7   1  913.93    8.62
  -3   7   1  950.77   11.65
  -3   7   1  875.60   10.63
   3  -7  -1 1010.90   10.69
   3  -7  -1  938.43   11.92
   3   7  -1  939.47   12.42
   3   7  -1  928.96   10.02
   3   7  -1  955.37   12.53
  -3  -7   0 1358.82   15.13
  -3   7   0 1377.53   13.84
   3  -7   0 1317.68    9.67
   3  -7   0 1278.30   14.79
   3   7   0 1205.35   12.06
  -3   7  -1  482.80    9.01
   3  -7   1  385.14    8.65
   3   7   1  391.81    7.75
  -3   7  -2  141.68    5.53
   3  -7   2  121.57    5.24
   3   7   2  127.24    5.11
  -3   7  -3  258.26    8.28
   3  -7   3  212.19    7.21
   3   7   3  208.54    6.24
   3   7   3  248.25    7.96
  -3   7  -4  298.23    9.81
   3  -7   4  286.40    8.75
   3   7   4  265.27    8.04
   3  -7   5   86.01    5.22
   3  -7   5   80.99    5.98
   3   7   5   84.49    5.25
   3  -7   6   19.85    3.95
   3   7   6   23.09    3.88
   3  -7   7   28.91    5.07
   3   7   7   28.99    4.59
  -3  -9   9   25.47    5.12
  -3   9   9   30.37    5.22
  -3   9   9   36.67    6.00
   3  -9  -9   30.65    5.29
  -3  -9   8   39.51    5.56
  -3   9   8   52.22    5.39
  -3   9   8   56.51    6.02
   3  -9  -8   28.50    4.63
   3  -9  -8   37.51    5.66
  -3  -9   7   74.67    5.99
  -3   9   7   84.10    5.98
  -3   9   7   94.16    6.68
   3  -9  -7   80.19    6.20
  -3  -9   6  395.86    9.64
  -3  -9   6  363.16   11.29
  -3   9   6  389.10   11.11
  -3   9   6  447.26   12.53
   3  -9  -6  450.68   13.03
   3   9  -6  380.74   11.54
   3   9  -6  450.53   10.96
   3   9  -6  522.00   13.15
  -3  -9   5   41.82    3.28
  -3  -9   5   35.43    3.48
  -3   9   5   41.55    3.67
  -3   9   5   46.90    4.07
   3  -9  -5   51.83    4.38
   3   9  -5   40.73    3.68
   3   9  -5   50.27    3.66
   3   9  -5   50.81    4.00
  -3  -9   4  428.06    9.59
  -3  -9   4  396.34    9.33
  -3   9   4  441.42    9.74
  -3   9   4  498.17   10.97
   3  -9  -4  443.64   10.92
   3  -9  -4  329.88    6.13
   3   9  -4  411.73    9.33
   3   9  -4  449.00    9.98
  -3  -9   3  460.10    9.76
  -3  -9   3  422.70    8.33
  -3   9   3  486.92    9.36
  -3   9   3  506.09   10.11
   3  -9  -3  524.76   10.71
   3  -9  -3  475.28    8.14
   3   9  -3  545.41   10.31
   3   9  -3  578.52   10.23
  -3  -9   2  171.63    5.95
  -3  -9   2  153.31    4.22
  -3   9   2  179.10    5.38
  -3   9   2  169.71    5.53
   3  -9  -2  219.74    6.22
   3  -9  -2  220.61    6.00
   3   9  -2  228.67    6.59
   3   9  -2  228.59    5.97
  -3  -9   1  141.33    5.36
  -3  -9   1  145.52    3.30
  -3   9   1  138.73    4.71
  -3   9   1  137.45    4.87
   3  -9  -1  138.80    4.31
   3  -9  -1  129.74    4.92
   3   9  -1  134.31    5.13
   3   9  -1  138.05    5.21
   3   9  -1  135.06    4.51
   3   9  -1  136.55    5.15
  -3  -9   0  868.88   13.05
  -3   9   0  913.88   12.64
   3  -9   0  907.41    8.77
   3  -9   0  897.33   13.39
   3   9   0  858.24   11.53
  -3  -9  -1   13.53    2.14
  -3   9  -1   13.08    2.07
   3   9   1   19.73    2.17
  -3   9  -2   37.09    3.22
   3  -9   2   33.45    3.13
   3   9   2   35.89    2.18
   3   9   2   36.61    3.11
  -3   9  -3   98.76    5.51
   3  -9   3   66.81    4.48
   3   9   3   63.29    3.40
   3   9   3   67.81    4.59
  -3   9  -4  299.00   10.18
   3  -9   4  274.27    9.08
   3  -9   4  257.71    9.57
   3   9   4  261.11    7.72
   3   9   4  317.31   10.32
  -3   9  -5   29.38    4.42
   3  -9   5   21.13    3.47
   3  -9   5   15.90    3.52
   3   9   5   17.66    2.96
   3   9   5   18.48    3.78
   3  -9   6  143.44    8.62
   3   9   6  184.92    9.69
   3  -9   7   21.07    4.56
   3   9   7   28.67    5.30
  -3 -11   8   34.69    5.48
  -3  11   8   40.18    4.91
  -3  11   8   42.49    6.14
   3 -11  -8   22.21    4.10
   3 -11  -8   28.91    5.18
  -3 -11   7   -0.05    1.58
  -3  11   7    1.49    1.71
  -3  11   7    1.86    2.20
   3 -11  -7    4.28    2.40
   3  11  -7    4.76    2.40
  -3 -11   6  314.74    9.36
  -3 -11   6  285.96   10.15
  -3  11   6  312.01    9.99
  -3  11   6  345.15   11.51
   3 -11  -6  340.19   11.84
   3  11  -6  346.65    9.73
   3  11  -6  393.66   11.92
  -3 -11   5  121.40    5.83
  -3 -11   5  110.40    5.77
  -3  11   5  127.89    5.94
  -3  11   5  135.89    6.76
   3 -11  -5  133.37    6.93
   3  11  -5  111.76    5.79
   3  11  -5  130.54    5.82
   3  11  -5  151.71    6.92
  -3 -11   4  407.05   10.20
  -3 -11   4  371.23    9.13
  -3  11   4  401.99    9.38
  -3  11   4  440.27   11.01
   3 -11  -4  435.47   11.33
   3 -11  -4  347.95    7.18
   3  11  -4  402.88    9.52
   3  11  -4  414.32    9.68
   3  11  -4  461.06   10.81
  -3 -11   3   18.35    2.75
  -3 -11   3   15.86    1.83
  -3  11   3   20.93    2.28
  -3  11   3   16.88    2.61
   3 -11  -3   22.11    2.57
   3 -11  -3   16.58    1.97
   3  11  -3   22.07    2.15
   3  11  -3   19.20    2.34
   3  11  -3   20.96    2.43
  -3 -11   2  286.81    8.29
  -3 -11   2  269.60    5.52
  -3  11   2  318.22    7.33
  -3  11   2  287.74    7.91
   3 -11  -2  363.71    8.46
   3 -11  -2  346.91    8.20
   3  11  -2  369.61    8.86
   3  11  -2  373.20    8.48
  -3 -11   1   18.42    2.69
  -3 -11   1   16.54    1.13
  -3  11   1   16.75    1.96
  -3  11   1   20.55    2.28
   3 -11  -1   20.56    1.98
   3 -11  -1   18.70    2.28
   3  11  -1   21.48    2.44
   3  11  -1   19.92    2.36
   3  11  -1   20.99    2.21
   3  11  -1   20.56    2.42
  -3 -11   0  570.69   11.45
  -3  11   0  594.73   11.27
   3 -11   0  602.63   11.84
   3  11   0  602.22   10.77
  -3 -11  -1   10.71    2.12
  -3  11  -1    9.00    2.05
   3 -11   1   10.74    2.22
   3  11   1    9.64    0.81
   3  11   1    9.23    1.90
  -3  11  -2  127.75    5.97
   3 -11   2   76.49    4.80
   3  11   2   71.14    3.01
   3  11   2   85.01    4.87
  -3  11  -3  135.65    6.67
   3 -11   3  114.22    6.09
   3  11   3  123.01    6.32
  -3  11  -4  375.42   11.83
   3 -11   4  358.54   10.97
   3 -11   4  334.76   11.05
   3  11   4  418.92   12.33
  -3  11  -5   20.83    3.98
   3 -11   5   17.55    3.33
   3 -11   5   18.90    3.85
   3  11   5   25.32    4.45
  -3  11  -6  363.13   13.73
   3 -11   6  253.27   11.42
   3  11   6  306.78   12.61
   3 -11   7    6.29    3.31
   3  11   7    8.86    3.61
  -3 -13   8   -0.48    1.99
  -3  13   8    3.05    2.90
   3 -13  -8    2.65    2.45
  -3 -13   7   78.50    6.21
  -3  13   7   78.86    6.71
   3 -13  -7   80.04    6.80
   3  13  -7  101.13    7.16
  -3 -13   6   32.63    3.62
  -3 -13   6   30.18    4.23
  -3  13   6   34.03    3.79
  -3  13   6   38.18    5.08
   3 -13  -6   35.28    5.13
   3  13  -6   40.45    4.49
  -3 -13   5  154.20    7.04
  -3 -13   5  149.47    6.74
  -3  13   5  163.82    6.68
  -3  13   5  175.12    8.14
   3 -13  -5  169.57    8.17
   3  13  -5  159.61    6.51
   3  13  -5  186.76    8.04
  -3 -13   4  189.50    7.61
  -3 -13   4  187.20    6.59
  -3  13   4  205.38    6.83
  -3  13   4  211.41    8.27
   3 -13  -4  186.97    7.88
   3 -13  -4  155.49    5.43
   3  13  -4  198.95    7.06
   3  13  -4  205.97    7.75
  -3 -13   3  143.83    6.52
  -3 -13   3  140.99    4.92
  -3  13   3  163.14    5.67
  -3  13   3  159.30    6.82
   3 -13  -3  177.01    6.96
   3 -13  -3  141.83    5.51
   3  13  -3  181.13    6.66
   3  13  -3  198.18    7.18
  -3 -13   2   60.68    4.28
  -3 -13   2   61.18    2.65
  -3  13   2   67.83    3.62
  -3  13   2   61.11    4.20
   3 -13  -2   68.64    4.08
   3 -13  -2   60.68    3.90
   3  13  -2   67.77    4.20
   3  13  -2   67.16    4.15
  -3 -13   1  122.47    5.86
  -3  13   1  140.41    5.06
  -3  13   1  127.12    5.72
   3 -13  -1  136.19    4.95
   3 -13  -1  123.79    5.66
   3  13  -1  128.91    5.76
   3  13  -1  123.31    5.65
   3  13  -1  129.12    5.50
   3  13  -1  132.20    5.86
  -3 -13   0  850.51   14.99
  -3  13   0  901.79   15.10
   3 -13   0  781.47   14.46
   3  13   0  828.36   13.86
  -3 -13  -1  132.08    6.01
  -3  13  -1  146.80    6.51
   3 -13   1  118.33    5.98
   3  13   1  129.85    5.93
  -3 -13  -2   45.92    3.71
  -3  13  -2   49.10    4.22
   3 -13   2   35.24    3.72
   3  13   2   31.82    3.48
  -3  13  -3   27.20    4.06
   3 -13   3   11.63    2.64
   3  13   3   15.27    3.08
  -3  13  -4  347.77   11.98
   3 -13   4  318.91   10.93
   3 -13   4  304.03   10.84
   3  13   4  368.61   12.12
  -3  13  -5   72.98    6.37
   3 -13   5   65.00    5.47
   3 -13   5   55.98    5.51
   3  13   5   75.17    6.22
  -3  13  -6   82.11    7.10
   3 -13   6   78.99    6.89
   3  13   6   77.15    6.89
  -3 -15   8    6.68    2.97
  -3  15   8    7.76    3.51
   3 -15  -8   12.15    3.97
   3  15  -8    9.29    3.51
  -3 -15   7   20.72    4.11
  -3  15   7   20.45    4.39
   3 -15  -7   30.23    5.26
   3  15  -7   43.44    5.35
  -3 -15   6   26.25    4.01
  -3 -15   6   23.23    3.81
  -3  15   6   31.90    4.97
   3 -15  -6   31.37    4.95
   3  15  -6   33.16    4.71
  -3 -15   5  143.75    7.32
  -3 -15   5  139.34    6.61
  -3  15   5  158.94    8.11
   3 -15  -5  144.44    7.81
   3  15  -5  168.95    8.10
  -3 -15   4  104.49    6.22
  -3 -15   4   98.51    4.93
  -3  15   4  131.63    5.95
  -3  15   4  118.52    6.77
   3 -15  -4  123.72    6.81
   3  15  -4  123.12    5.88
   3  15  -4  134.62    6.76
  -3 -15   3  169.69    7.61
  -3  15   3  200.76    6.36
  -3  15   3  184.00    7.87
   3 -15  -3  152.15    6.87
   3 -15  -3  135.55    5.90
   3  15  -3  148.44    6.35
   3  15  -3  168.95    7.19
  -3 -15   2  125.26    6.48
  -3  15   2  145.24    5.26
  -3  15   2  142.95    6.76
   3 -15  -2  146.76    6.14
   3 -15  -2  121.27    5.89
   3  15  -2  128.26    5.99
   3  15  -2  150.20    6.58
  -3 -15   1  495.95   12.38
  -3  15   1  576.93   13.01
   3 -15  -1  518.45   12.23
   3  15  -1  567.14   12.60
   3  15  -1  567.98   12.60
   3  15  -1  600.63   12.68
   3  15  -1  557.43   12.51
  -3 -15   0  204.51    7.98
  -3  15   0  225.79    8.34
   3 -15   0  214.42    8.26
   3  15   0  224.75    7.99
  -3 -15  -1  497.48   12.25
  -3  15  -1  544.96   13.14
   3 -15   1  406.57   11.62
   3  15   1  457.97   11.64
  -3 -15  -2    2.88    1.60
  -3  15  -2    5.17    2.07
   3 -15   2    1.57    1.54
   3  15   2    1.02    1.57
  -3  15  -3  335.78   11.54
   3 -15   3  329.63   11.32
   3  15   3  385.48   12.08
  -3  15  -4   57.44    5.62
   3 -15   4   50.86    5.07
   3 -15   4   45.64    4.71
   3  15   4   58.57    5.60
  -3  15  -5  162.11    9.36
   3 -15   5  127.81    7.80
   3 -15   5  144.52    8.38
   3  15   5  155.25    9.12
  -3  15  -6    0.70    2.18
   3 -15   6    2.25    2.33
   3  15   6   -1.00    2.18
  -3  17   7    9.44    3.60
   3  17  -7   20.18    4.41
  -3 -17   6  102.89    6.85
  -3  17   6  112.63    7.95
   3 -17  -6   96.58    7.25
   3  17  -6  100.85    7.27
  -3 -17   5  146.83    7.98
  -3  17   5  166.39    8.83
   3 -17  -5  149.20    8.35
   3  17  -5  169.25    8.59
  -3 -17   4   53.57    4.94
  -3  17   4   56.68    5.30
   3  17  -4   62.38    4.56
   3  17  -4   70.40    5.46
  -3 -17   3   72.03    5.40
  -3  17   3   86.59    5.89
   3 -17  -3   57.50    4.31
   3  17  -3   60.20    4.48
   3  17  -3   74.84    5.36
  -3 -17   2  158.52    7.76
  -3  17   2  187.12    8.27
   3 -17  -2  150.84    6.99
   3  17  -2  170.35    7.26
   3  17  -2  183.74    7.83
  -3 -17   1  231.34    9.16
  -3  17   1  260.23    9.48
   3 -17  -1  258.68    9.36
   3  17  -1  272.68    9.34
   3  17  -1  285.12    9.53
   3  17  -1  298.56    9.78
   3  17  -1  289.94    9.63
  -3 -17   0  152.05    7.41
  -3  17   0  178.89    8.06
   3 -17   0  140.43    7.22
   3  17   0  166.56    7.50
  -3 -17  -1  247.07    9.28
  -3  17  -1  261.90    9.81
   3 -17   1  227.05    9.38
   3  17   1  240.36    9.20
  -3 -17  -2  193.51    8.22
  -3  17  -2  214.75    9.29
   3 -17   2  189.11    8.82
   3  17   2  217.77    9.19
  -3  17  -3  159.56    8.58
   3 -17   3  132.36    7.81
   3  17   3  166.23    8.56
  -3  17  -4   33.47    5.18
   3 -17   4   27.43    4.57
   3 -17   4   24.65    4.26
   3  17   4   29.28    4.70
  -3  17  -5   70.51    6.83
   3 -17   5   52.27    5.64
   3 -17   5   64.12    6.10
   3  17   5   71.09    6.60
   3 -17   6   47.60    7.79
   3 -17   6   42.07    6.36
   3  17   6   45.66    6.66
  -3  19   7   21.31    4.86
   3  19  -7   16.64    4.22
  -3 -19   6   47.26    5.32
  -3  19   6   53.52    6.19
   3  19  -6   39.93    5.66
  -3 -19   5   78.57    6.40
  -3  19   5   79.02    6.78
   3  19  -5   93.79    7.00
  -3 -19   4  132.28    7.89
  -3  19   4  142.59    8.33
   3  19  -4  172.17    8.69
  -3 -19   3   44.58    4.84
  -3  19   3   52.61    5.28
   3 -19  -3   58.13    4.73
   3  19  -3   59.52    4.72
   3  19  -3   67.73    5.54
  -3 -19   2  205.59    9.37
  -3  19   2  250.10   10.14
   3 -19  -2  180.74    8.21
   3  19  -2  197.08    8.23
   3  19  -2  208.48    8.87
  -3 -19   1   73.87    5.76
  -3  19   1   76.17    5.88
   3 -19  -1   89.82    6.09
   3  19  -1   95.46    6.05
   3  19  -1   86.74    5.77
   3  19  -1  105.22    6.50
   3  19  -1  101.03    6.22
  -3 -19   0   41.87    4.52
  -3  19   0   47.83    4.89
   3 -19   0   55.11    5.12
   3  19   0   56.78    5.06
  -3 -19  -1   31.88    4.48
  -3  19  -1   38.68    4.58
   3 -19   1   39.04    4.66
   3  19   1   41.26    4.65
  -3 -19  -2  221.08    9.29
  -3  19  -2  244.06   10.55
   3 -19   2  200.12    9.61
   3  19   2  243.68   10.31
  -3 -19  -3    4.54    2.02
  -3  19  -3    1.95    2.08
   3 -19   3   -1.23    1.41
   3 -19   3    0.87    1.55
   3  19   3    0.79    1.89
  -3  19  -4   52.51    5.99
   3 -19   4   31.44    4.95
   3 -19   4   34.44    4.92
   3  19   4   30.68    4.99
  -3  19  -5   68.56    6.86
   3 -19   5   44.74    6.19
   3 -19   5   43.91    5.41
   3  19   5   44.63    6.48
  -3 -21   6   95.47    7.52
  -3  21   6   90.07    7.77
   3  21  -6  108.51    8.28
  -3 -21   5    1.48    2.23
  -3  21   5   -1.06    2.19
   3  21  -5    2.33    2.45
  -3 -21   4  174.50    9.57
  -3  21   4  188.52   10.05
   3  21  -4  208.92   10.00
  -3 -21   3    5.14    2.49
  -3  21   3    4.98    2.48
   3 -21  -3    6.75    2.35
   3  21  -3    4.69    2.53
  -3 -21   2  183.15    9.40
  -3  21   2  197.46    9.73
   3 -21  -2  182.98    8.75
   3  21  -2  192.02    8.54
   3  21  -2  222.20    9.83
  -3 -21   1    3.45    2.25
  -3  21   1    3.19    2.28
   3 -21  -1    4.77    2.22
   3  21  -1    5.97    2.51
   3  21  -1    3.36    2.06
   3  21  -1    4.69    2.43
   3  21  -1    4.22    2.23
  -3 -21   0    4.99    2.36
  -3  21   0    8.22    2.99
   3 -21   0   13.62    3.42
   3  21   0   19.14    3.92
   3  21   0   18.52    3.81
   3  21   0   20.98    3.97
   3  21   0   16.63    3.52
  -3 -21  -1    0.48    1.58
  -3  21  -1    0.55    1.72
   3 -21   1   -0.25    1.84
   3  21   1    0.12    1.80
  -3 -21  -2   38.83    4.54
  -3  21  -2   48.92    5.58
   3 -21   2   43.61    5.29
   3  21   2   46.54    5.48
  -3  21  -3   12.40    3.63
   3 -21   3    6.67    3.13
   3  21   3   10.43    3.32
  -3  21  -4   94.36    7.94
   3 -21   4   75.46    7.04
   3  21   4   86.54    7.67
  -3 -23   5   56.83    6.35
  -3  23   5   60.86    7.03
   3  23  -5   63.57    6.71
  -3 -23   4   37.77    5.74
  -3  23   4   31.97    5.56
   3  23  -4   57.38    6.11
  -3 -23   3   24.31    4.57
  -3  23   3   27.62    5.05
   3 -23  -3   27.26    4.28
   3  23  -3   35.74    5.34
  -3 -23   2  155.18    9.25
  -3  23   2  165.61    9.41
   3 -23  -2  138.58    8.20
   3  23  -2  144.22    8.35
   3  23  -2  147.52    8.69
  -3 -23   1   15.26    3.84
  -3  23   1   16.13    3.92
   3 -23  -1   21.41    4.30
   3  23  -1   23.96    4.24
   3  23  -1   24.11    4.22
   3  23  -1   24.26    4.62
   3  23  -1   25.81    4.37
  -3 -23   0   72.23    6.40
  -3  23   0   89.92    7.31
   3 -23   0   65.46    6.26
   3  23   0   78.41    6.40
   3  23   0   73.96    6.23
   3  23   0   76.66    6.66
   3  23   0   74.45    6.35
  -3 -23  -1    6.54    2.72
  -3  23  -1    3.91    2.86
   3 -23   1    6.55    2.83
   3  23   1    6.98    3.10
  -3 -23  -2   95.18    7.08
  -3  23  -2  115.66    8.42
   3 -23   2   95.19    7.62
   3  23   2  123.34    8.54
  -3  23  -3    9.58    3.68
   3 -23   3   16.58    4.28
   3  23   3   12.81    3.95
  -3 -25   3   81.49    7.52
  -3  25   3   86.30    7.81
   3  25  -3   78.59    7.21
  -3 -25   2   70.31    7.00
  -3  25   2   90.55    7.87
   3 -25  -2   66.63    6.34
   3  25  -2   84.22    7.27
  -3 -25   1   52.44    6.09
  -3  25   1   43.00    6.07
   3 -25  -1   37.75    5.82
   3  25  -1   38.31    5.34
   3  25  -1   47.77    5.83
   3  25  -1   42.51    5.74
  -3 -25   0    2.01    2.25
  -3  25   0    1.05    2.60
   3 -25   0    2.46    2.47
   3  25   0    2.26    2.48
   3  25   0    1.39    2.01
   3  25   0   -0.10    2.23
   3  25   0    3.13    2.43
  -3 -25  -1   66.05    6.50
  -3  25  -1   85.78    7.79
   3 -25   1   69.33    7.06
   3  25   1   80.28    7.41
  -3 -25  -2  134.00    8.70
  -3  25  -2  154.64   11.71
   3 -25   2  159.32   14.78
   3  25   2  162.27   10.11
  -4   0   9   -1.38    1.87
   4   0  -9    0.14    1.95
   4   0  -9   -0.23    1.76
  -4   0   8  514.33   15.58
   4   0  -8  550.71   16.03
  -4   0   7    0.59    1.49
   4   0  -7    0.28    1.41
  -4   0   6 1164.71   19.51
   4   0  -6 1208.44   19.23
  -4   0   5   -0.38    0.96
   4   0  -5   -0.13    0.94
  -4   0   4   55.92    3.72
   4   0  -4  103.64    4.90
  -4   0   3    0.59    0.76
   4   0  -3   -0.03    0.74
  -4   0   2  542.73    9.20
  -4   0   2  579.46    3.86
  -4   0   2  676.10    6.28
   4   0  -2  571.03    9.40
  -4   0   1   -0.46    0.59
   4   0  -1    0.01    0.53
  -4   0   0   30.38    2.32
   4   0   0   19.52    1.70
   4   0   1    0.08    0.51
   4   0   1    0.22    0.56
   4   0   2  201.75    6.41
   4   0   2  210.40    6.53
   4   0   3   -0.18    0.76
   4   0   4  716.00   13.05
   4   0   5    0.34    1.43
   4   0   6   80.42    6.43
   4   0   7    0.95    2.08
  -4  -2   9   13.32    3.82
  -4   2   9   13.26    3.96
   4  -2  -9    7.96    3.15
   4  -2  -9    8.40    3.12
   4   2  -9    8.20    3.18
   4   2  -9   11.82    3.30
  -4  -2   8   98.56    7.13
  -4   2   8  111.35    7.57
   4  -2  -8  141.10    8.10
   4   2  -8  112.79    7.62
   4   2  -8  127.55    7.44
  -4  -2   7   93.59    6.32
  -4   2   7   90.75    6.28
   4  -2  -7  129.84    7.22
   4   2  -7  108.03    6.38
  -4  -2   6  401.19   11.53
  -4   2   6  452.13   12.22
   4  -2  -6  462.93   12.16
   4   2  -6  465.61   11.88
  -4  -2   5  185.37    7.20
  -4   2   5  188.78    7.27
   4  -2  -5  235.90    8.06
   4   2  -5  240.70    7.94
  -4  -2   4   13.63    2.20
  -4   2   4   18.76    2.31
   4  -2  -4   18.27    1.48
   4  -2  -4   20.34    2.42
   4  -2  -4   20.31    1.54
   4   2  -4   19.10    2.68
  -4  -2   3   53.10    3.21
  -4   2   3   57.07    3.40
  -4   2   3   63.71    2.52
   4  -2  -3   83.47    4.04
   4   2  -3   84.05    4.04
  -4  -2   2 1029.78   12.40
  -4   2   2 1035.79   12.99
  -4   2   2 1017.71    7.28
   4  -2  -2 1126.40   13.06
   4   2  -2 1099.78   13.35
  -4  -2   1  221.12    5.51
  -4   2   1  230.78    6.04
  -4   2   1  262.05    3.41
   4  -2  -1  258.10    6.22
   4  -2  -1  259.80    5.71
   4  -2  -1  252.19    6.15
   4   2  -1  252.58    6.13
  -4  -2   0  544.88    8.78
  -4   2   0  548.52    9.53
  -4   2   0  644.14    7.16
   4  -2   0  475.18    8.93
   4  -2   0  473.93    7.08
   4  -2   0  483.59    9.01
   4   2   0  454.40    8.07
  -4   2  -1  411.82    7.28
   4  -2   1  322.37    7.78
   4  -2   1  318.29    5.64
   4  -2   1  320.24    7.77
   4   2   1  299.72    6.75
   4   2   1  302.54    6.77
   4   2   1  300.21    6.75
   4  -2   2  616.12    8.15
   4  -2   2  610.41    8.10
   4  -2   2  596.28   11.12
   4  -2   2  612.63    8.10
   4  -2   3  159.96    6.17
   4   2   3  163.43    6.01
   4   2   3  166.28    6.05
   4  -2   4  348.53    9.42
   4   2   4  346.23    9.00
   4   2   4  331.45   10.13
   4  -2   5   39.35    3.62
   4  -2   5   36.51    4.32
   4   2   5   29.36    4.38
   4  -2   6   14.56    3.63
   4   2   6   13.63    3.29
   4  -2   7  101.65    7.93
   4   2   7   92.30    7.37
  -4  -4   9   18.31    4.42
  -4   4   9   15.91    3.95
   4  -4  -9   18.80    4.35
   4  -4  -9   17.05    4.19
   4   4  -9   17.73    4.39
  -4  -4   8    2.31    2.21
  -4   4   8    3.49    2.37
   4  -4  -8    4.40    2.57
   4   4  -8    3.87    2.46
   4   4  -8    3.99    2.09
  -4  -4   7   49.79    4.79
  -4   4   7   56.37    5.12
   4  -4  -7   58.59    5.21
   4   4  -7   59.21    4.82
  -4  -4   6   80.33    5.38
  -4   4   6   85.54    5.57
   4  -4  -6   94.66    5.90
   4   4  -6   89.31    5.37
  -4  -4   5  120.88    5.85
  -4   4   5  133.65    6.19
   4   4  -5  137.65    6.07
  -4  -4   4   15.32    2.40
  -4   4   4   16.49    2.45
  -4   4   4   18.88    1.96
   4  -4  -4   11.17    2.06
   4  -4  -4   16.68    1.46
   4   4  -4   19.88    2.76
  -4  -4   3  509.94    9.49
  -4   4   3  571.21   10.52
  -4   4   3  606.56    8.40
   4  -4  -3  556.19   10.33
   4  -4  -3  573.79    8.32
   4   4  -3  562.14   10.45
   4   4  -3  617.62    7.74
  -4  -4   2 1042.91   12.23
  -4   4   2 1073.08   13.55
  -4   4   2 1018.68    9.28
   4  -4  -2 1163.29   13.37
   4  -4  -2 1151.57   12.67
   4   4  -2 1172.11   14.29
   4   4  -2 1258.17    8.52
  -4  -4   1 1142.76   12.01
  -4   4   1 1192.82   14.07
  -4   4   1 1281.57   10.08
   4  -4  -1 1260.90   12.31
   4  -4  -1 1290.64   14.29
   4   4  -1 1211.32   14.13
   4   4  -1 1177.75    7.74
  -4  -4   0  175.24    4.80
  -4   4   0  162.23    5.42
  -4   4   0  203.07    4.63
   4  -4   0  157.05    3.87
   4  -4   0  161.17    5.44
   4   4   0  151.82    5.10
   4   4   0  152.16    5.10
   4   4   0  161.80    3.74
   4   4   0  146.05    5.02
  -4   4  -1  814.67   10.88
   4  -4   1  734.08    7.45
   4  -4   1  731.48   12.07
  -4   4  -2  486.63    9.77
   4  -4   2  457.93    5.81
   4  -4   2  452.40   10.04
   4  -4   3  504.71   11.13
   4  -4   4  203.61    7.50
   4   4   4  197.42    6.86
   4   4   4  197.12    6.85
   4   4   4  183.57    7.45
   4  -4   5   95.12    5.51
   4  -4   5   86.00    6.29
   4   4   5   91.33    5.96
   4  -4   6   11.23    3.44
   4   4   6   13.38    3.29
   4  -4   7   77.50    7.16
   4   4   7   77.64    6.75
  -4  -6   9   17.61    4.38
  -4   6   9   12.11    3.70
  -4   6   9   22.94    4.61
   4  -6  -9   16.17    3.96
   4  -6  -9   17.43    4.29
  -4  -6   8   52.40    5.58
  -4   6   8   65.32    5.96
  -4   6   8   60.91    5.71
   4  -6  -8   56.40    5.71
   4   6  -8   55.82    5.69
   4   6  -8   54.95    5.10
  -4  -6   7   47.23    4.85
  -4   6   7   53.54    5.04
  -4   6   7   59.94    5.05
   4  -6  -7   55.56    5.09
   4   6  -7   46.97    4.82
   4   6  -7   48.64    4.42
  -4  -6   6   29.33    3.59
  -4   6   6   28.06    3.43
  -4   6   6   35.27    3.63
   4  -6  -6   35.75    4.02
   4   6  -6   33.35    3.54
  -4  -6   5  216.95    6.34
  -4  -6   5  189.77    7.35
  -4   6   5  208.27    7.70
  -4   6   5  232.83    7.49
   4  -6  -5  201.40    7.81
   4   6  -5  208.17    7.44
   4   6  -5  218.52    6.97
  -4  -6   4  368.11    8.20
  -4  -6   4  304.87    8.25
  -4   6   4  344.01    8.99
  -4   6   4  374.10    8.35
   4  -6  -4  391.10    9.88
   4  -6  -4  363.48    6.32
   4   6  -4  373.58    9.28
   4   6  -4  407.51    8.23
  -4  -6   3  682.12   11.11
  -4  -6   3  603.92   10.27
  -4   6   3  667.75   11.55
  -4   6   3  678.20    9.91
   4  -6  -3  713.65   12.03
   4  -6  -3  724.55    9.87
   4   6  -3  682.05   11.82
   4   6  -3  785.92    9.74
  -4  -6   2  215.86    6.34
  -4  -6   2  202.42    5.33
  -4   6   2  224.86    6.45
  -4   6   2  203.23    4.97
   4  -6  -2  207.02    5.84
   4  -6  -2  210.50    5.77
   4   6  -2  206.42    6.36
   4   6  -2  212.83    4.43
  -4  -6   1 1521.36   13.32
  -4   6   1 1536.74   16.51
  -4   6   1 1502.83   13.14
   4  -6  -1 1490.38   13.51
   4  -6  -1 1470.15   16.03
   4   6  -1 1360.53   10.84
  -4  -6   0  422.03    7.04
  -4   6   0  466.50    7.92
   4  -6   0  435.55    6.16
   4  -6   0  436.35    9.28
   4   6   0  403.57    8.85
   4   6   0  397.17    8.77
   4   6   0  422.86    6.86
   4   6   0  411.59    8.93
  -4   6  -1  739.49   11.18
   4  -6   1  753.44    6.33
   4  -6   1  715.77   12.50
   4   6   1  741.13   10.58
  -4   6  -2  165.11    6.06
   4  -6   2  144.05    6.01
   4   6   2  149.01    5.56
  -4   6  -3  545.35   12.17
   4  -6   3  465.16   11.16
  -4   6  -4  150.77    7.21
   4  -6   4  140.04    6.58
   4   6   4  134.97    6.26
   4  -6   5   25.55    3.67
   4  -6   5   20.08    3.99
   4   6   5   19.52    3.34
   4  -6   6    4.33    2.59
   4   6   6    2.32    1.83
   4  -6   7   29.08    5.30
   4   6   7   33.79    5.19
  -4  -8   9   25.19    5.04
  -4   8   9   26.15    5.06
  -4   8   9   40.19    5.90
   4  -8  -9   22.93    4.65
   4  -8  -9   30.50    5.46
  -4  -8   8   25.29    4.68
  -4   8   8   28.35    4.64
  -4   8   8   32.19    4.94
   4  -8  -8   25.57    4.56
   4   8  -8   30.37    5.24
  -4  -8   7   73.34    5.77
  -4   8   7   74.87    5.80
  -4   8   7   84.67    6.08
   4  -8  -7   93.32    6.72
   4   8  -7   72.90    5.71
   4   8  -7   88.33    5.71
  -4  -8   6   10.74    2.42
  -4  -8   6    9.92    2.69
  -4   8   6    4.47    1.96
  -4   8   6   11.20    2.65
   4  -8  -6    6.30    2.17
   4   8  -6    5.75    1.99
   4   8  -6    7.41    2.15
  -4  -8   5  187.99    6.48
  -4  -8   5  164.55    6.85
  -4   8   5  179.48    7.21
  -4   8   5  202.52    7.38
   4  -8  -5  229.02    8.64
   4   8  -5  225.58    7.84
   4   8  -5  254.09    7.87
  -4  -8   4  460.49    9.96
  -4  -8   4  384.17    9.27
  -4   8   4  459.63   10.48
  -4   8   4  471.59   10.05
   4  -8  -4  471.53   11.18
   4  -8  -4  429.53    7.50
   4   8  -4  460.24   10.53
   4   8  -4  513.85    9.89
  -4  -8   3  297.19    7.98
  -4  -8   3  248.81    6.60
  -4   8   3  283.99    7.70
  -4   8   3  294.68    7.26
   4  -8  -3  327.79    8.50
   4  -8  -3  313.95    7.03
   4   8  -3  314.14    8.36
   4   8  -3  342.54    7.20
  -4  -8   2  327.50    8.35
  -4  -8   2  308.63    6.44
  -4   8   2  342.63    8.13
  -4   8   2  318.20    7.07
   4  -8  -2  305.61    7.32
   4  -8  -2  300.74    7.34
   4   8  -2  301.46    8.04
   4   8  -2  298.22    6.16
  -4  -8   1   88.01    4.44
  -4  -8   1   86.16    3.11
  -4   8   1   88.94    4.23
  -4   8   1   80.47    3.61
   4  -8  -1   72.09    3.17
   4  -8  -1   77.25    4.05
   4   8  -1   72.02    4.00
   4   8  -1   70.31    3.04
  -4   8   0  898.28   12.26
   4  -8   0  943.14    9.09
   4  -8   0  877.20   13.87
   4   8   0  851.77   13.70
   4   8   0  865.16   13.79
   4   8   0  864.94   11.08
   4   8   0  803.82   13.28
  -4   8  -1  154.58    5.61
   4  -8   1  113.97    1.93
   4  -8   1  112.77    5.36
   4   8   1  113.85    4.58
  -4   8  -2  333.40    9.02
   4  -8   2  286.37    8.81
   4   8   2  287.07    8.06
  -4   8  -3   99.17    5.54
   4  -8   3   74.32    4.94
   4   8   3   72.38    4.03
   4   8   3   79.93    4.90
  -4   8  -4  117.87    6.75
   4  -8   4  134.28    6.72
   4   8   4  127.59    5.95
   4   8   4  143.29    7.24
   4  -8   5   42.43    4.32
   4  -8   5   40.12    4.61
   4   8   5   42.49    4.08
   4   8   5   48.11    4.87
   4  -8   6   75.90    6.78
   4   8   6  104.53    7.63
   4  -8   7   57.00    6.73
   4   8   7   75.59    7.34
  -4 -10   9   10.50    3.68
  -4  10   9    9.01    3.55
  -4  10   9    8.36    3.34
   4 -10  -9    9.63    3.21
   4 -10  -9    9.06    3.36
  -4 -10   8  114.97    7.95
  -4  10   8  115.63    7.67
  -4  10   8  145.69    8.77
   4 -10  -8  126.32    8.45
  -4 -10   7    4.90    2.27
  -4  10   7    3.00    1.99
  -4  10   7    2.34    2.09
   4 -10  -7    6.54    2.88
   4  10  -7    3.44    1.95
   4  10  -7    2.34    1.73
  -4 -10   6  120.62    5.84
  -4 -10   6   97.74    6.09
  -4  10   6  113.02    6.35
  -4  10   6  117.90    6.64
   4 -10  -6  137.55    7.61
   4  10  -6  110.08    6.46
   4  10  -6  143.43    6.78
   4  10  -6  145.97    7.06
  -4 -10   5   29.79    3.14
  -4 -10   5   24.46    3.03
  -4  10   5   28.46    3.28
  -4  10   5   30.07    3.43
   4 -10  -5   29.38    3.67
   4  10  -5   33.67    3.43
   4  10  -5   31.14    3.31
  -4 -10   4  395.66   10.02
  -4 -10   4  342.37    8.81
  -4  10   4  408.99   10.02
  -4  10   4  411.84   10.13
   4 -10  -4  446.51   11.33
   4 -10  -4  387.60    7.83
   4  10  -4  428.03   10.46
   4  10  -4  471.38   10.19
  -4 -10   3   42.80    3.48
  -4 -10   3   40.35    2.81
  -4  10   3   45.43    3.36
  -4  10   3   45.13    3.34
   4 -10  -3   47.13    3.55
   4 -10  -3   42.74    2.98
   4  10  -3   43.61    3.50
   4  10  -3   47.46    3.11
  -4 -10   2   53.06    3.79
  -4 -10   2   47.53    2.59
  -4  10   2   52.85    3.45
  -4  10   2   44.40    3.15
   4 -10  -2   79.22    3.99
   4 -10  -2   77.18    4.13
   4  10  -2   76.12    4.39
   4  10  -2   81.14    3.77
  -4 -10   1    6.89    1.84
  -4 -10   1    6.64    1.10
  -4  10   1    6.19    1.56
  -4  10   1    5.48    1.48
   4 -10  -1    5.00    1.20
   4 -10  -1    4.56    1.42
   4  10  -1    4.89    1.51
   4  10  -1    6.09    1.36
   4  10  -1    5.46    1.67
  -4 -10   0  274.17    8.23
  -4  10   0  283.77    7.65
   4 -10   0  278.26    5.18
   4 -10   0  253.87    7.97
   4  10   0  272.38    8.34
   4  10   0  266.49    8.24
   4  10   0  264.31    6.88
   4  10   0  270.09    8.26
  -4  10  -1    0.00    0.79
   4 -10   1    0.69    0.99
   4  10   1    1.21    1.07
  -4  10  -2  244.58    8.23
   4 -10   2  193.05    7.64
   4  10   2  184.09    5.17
   4  10   2  212.12    7.41
  -4  10  -3   51.38    4.43
   4 -10   3   39.43    3.97
   4  10   3   50.37    4.90
   4  10   3   50.00    4.30
  -4  10  -4  231.86    9.50
   4 -10   4  184.42    8.20
   4  10   4  211.61    9.00
  -4  10  -5    4.26    2.41
   4 -10   5    4.56    2.17
   4 -10   5    4.38    2.33
   4  10   5    1.19    2.04
   4 -10   6  244.45   11.70
   4  10   6  312.26   12.88
  -4 -12   8   83.93    7.00
  -4  12   8   98.47    7.20
  -4  12   8   99.50    7.71
   4 -12  -8   83.92    7.39
  -4 -12   7   58.58    5.46
  -4  12   7   59.48    5.35
  -4  12   7   74.74    6.27
   4 -12  -7   65.00    6.15
   4  12  -7   85.07    6.30
  -4 -12   6   46.78    4.19
  -4 -12   6   40.23    4.23
  -4  12   6   40.93    4.13
  -4  12   6   43.68    4.67
   4 -12  -6   51.68    5.01
   4  12  -6   48.98    4.60
   4  12  -6   55.68    4.50
   4  12  -6   66.31    5.16
  -4 -12   5   90.92    5.46
  -4 -12   5   78.45    4.96
  -4  12   5  100.17    5.59
  -4  12   5   98.46    5.93
   4 -12  -5  108.98    6.47
   4  12  -5  101.11    5.61
   4  12  -5  109.43    5.88
   4  12  -5  114.01    6.03
  -4 -12   4  373.93   10.47
  -4 -12   4  323.21    8.60
  -4  12   4  393.27    9.96
  -4  12   4  368.94   10.28
   4 -12  -4  409.22   11.29
   4 -12  -4  338.74    8.05
   4  12  -4  361.77    9.07
   4  12  -4  397.57   10.45
   4  12  -4  429.99   10.47
  -4 -12   3   19.15    3.03
  -4 -12   3   16.16    1.95
  -4  12   3   18.34    2.64
  -4  12   3   23.14    3.22
   4 -12  -3   20.07    2.96
   4 -12  -3   16.66    2.45
   4  12  -3   19.11    2.97
   4  12  -3   17.87    2.60
  -4 -12   2   84.09    5.00
  -4 -12   2   87.68    3.33
  -4  12   2   93.55    4.61
  -4  12   2   86.99    4.69
   4 -12  -2   82.56    4.31
   4 -12  -2   80.34    4.51
   4  12  -2   83.48    4.80
   4  12  -2   82.77    4.25
  -4 -12   1   31.53    3.26
  -4  12   1   34.96    3.01
  -4  12   1   35.52    3.15
   4 -12  -1   48.20    2.97
   4 -12  -1   41.27    3.54
   4  12  -1   34.41    3.26
   4  12  -1   45.50    3.68
   4  12  -1   38.47    3.04
   4  12  -1   49.02    3.92
  -4 -12   0  265.23    8.63
  -4  12   0  290.93    8.48
   4 -12   0  271.52    5.47
   4 -12   0  266.57    8.72
   4  12   0  239.70    8.28
   4  12   0  247.24    8.40
   4  12   0  256.87    7.49
   4  12   0  249.65    8.44
  -4 -12  -1  266.08    8.66
  -4  12  -1  300.69    9.08
   4 -12   1  231.15    8.48
   4  12   1  246.51    7.82
  -4  12  -2  181.65    7.59
   4 -12   2  170.13    7.66
   4  12   2  188.62    7.44
  -4  12  -3    2.79    1.83
   4 -12   3    8.10    2.50
   4  12   3   11.79    2.85
  -4  12  -4  216.41    9.65
   4 -12   4  202.05    9.02
   4  12   4  233.05    9.75
  -4  12  -5  134.62    8.38
   4 -12   5  104.59    6.92
   4 -12   5   92.14    6.91
   4  12   5  113.15    7.71
   4 -12   6   97.57    7.82
   4  12   6  121.92    8.67
  -4 -14   8   47.98    5.66
  -4  14   8   42.35    6.04
   4 -14  -8   42.60    6.57
  -4 -14   7   40.09    4.87
  -4  14   7   58.27    5.97
   4 -14  -7   49.57    5.66
   4  14  -7   55.66    5.54
  -4 -14   6   15.48    3.17
  -4 -14   6   15.44    3.21
  -4  14   6   11.00    2.78
  -4  14   6   15.27    3.51
   4 -14  -6   15.20    3.54
   4  14  -6   17.25    3.40
  -4 -14   5   81.51    5.55
  -4 -14   5   80.40    5.04
  -4  14   5   87.19    5.34
  -4  14   5   94.24    6.20
   4 -14  -5   72.85    5.71
   4  14  -5   71.51    5.02
   4  14  -5   87.04    5.65
  -4 -14   4  321.42   10.42
  -4 -14   4  286.93    8.13
  -4  14   4  349.71    9.53
  -4  14   4  343.79   10.64
   4 -14  -4  305.92   10.22
   4 -14  -4  250.31    7.56
   4  14  -4  292.53    8.19
   4  14  -4  313.66    9.67
   4  14  -4  336.36    9.94
  -4 -14   3  236.17    8.86
  -4  14   3  247.28    7.68
  -4  14   3  227.43    8.34
   4 -14  -3  242.91    8.36
   4 -14  -3  220.17    7.50
   4  14  -3  232.79    8.30
   4  14  -3  274.01    8.52
  -4 -14   2  133.54    6.68
  -4  14   2  138.48    5.70
  -4  14   2  128.15    6.16
   4 -14  -2  123.88    5.49
   4 -14  -2  121.95    5.91
   4  14  -2  123.70    6.16
   4  14  -2  136.30    5.92
  -4 -14   1  353.36   10.53
  -4  14   1  387.90   10.39
   4 -14  -1  347.08    7.96
   4 -14  -1  331.61    9.94
   4  14  -1  337.81   10.13
   4  14  -1  341.31   10.18
   4  14  -1  354.63    9.32
   4  14  -1  348.00   10.29
  -4 -14   0  237.69    8.69
  -4  14   0  255.50    8.65
   4 -14   0  253.64    9.07
   4  14   0  246.28    8.90
   4  14   0  245.83    8.89
   4  14   0  263.05    8.28
   4  14   0  258.14    9.16
  -4 -14  -1   69.80    4.92
  -4  14  -1   79.98    5.24
   4 -14   1   82.42    5.56
   4  14   1   81.96    5.06
  -4  14  -2   93.57    5.97
   4 -14   2   76.09    5.53
   4  14   2   90.26    5.67
  -4  14  -3  156.27    7.97
   4 -14   3  137.58    7.63
   4  14   3  160.16    7.94
  -4  14  -4  185.99    9.34
   4 -14   4  169.71    8.71
   4 -14   4  168.59    8.66
   4  14   4  199.11    9.46
  -4  14  -5  113.81    7.91
   4 -14   5   87.17    6.73
   4 -14   5   99.08    7.47
   4  14   5  101.94    7.58
  -4  14  -6   47.70    5.86
   4 -14   6   45.19    6.73
   4  14   6   52.87    6.44
  -4  16   7   75.94    6.88
   4 -16  -7   75.10    7.03
   4  16  -7   82.98    6.80
  -4 -16   6   34.93    4.36
  -4  16   6   34.04    5.13
   4 -16  -6   34.53    5.21
   4  16  -6   37.09    5.10
  -4 -16   5  116.18    6.97
  -4  16   5  122.29    7.43
   4 -16  -5  100.76    6.88
   4  16  -5   96.11    5.90
   4  16  -5  106.21    6.57
  -4 -16   4   88.33    6.06
  -4  16   4   87.98    6.06
   4 -16  -4   94.64    6.13
   4  16  -4   93.04    5.70
   4  16  -4   99.49    6.00
  -4 -16   3  236.78    9.40
  -4  16   3  265.57    8.08
  -4  16   3  238.06    9.16
   4 -16  -3  284.81    9.48
   4 -16  -3  235.69    8.36
   4  16  -3  258.09    9.13
   4  16  -3  291.44    9.54
  -4 -16   2  211.92    8.86
  -4  16   2  253.03    7.76
  -4  16   2  247.14    9.10
   4 -16  -2  244.74    8.00
   4 -16  -2  217.76    8.34
   4  16  -2  224.48    8.61
   4  16  -2  249.91    8.64
  -4 -16   1  425.40   12.32
  -4  16   1  450.88   12.10
   4 -16  -1  379.57   11.32
   4  16  -1  398.88   11.61
   4  16  -1  406.13   11.70
   4  16  -1  416.12   10.98
   4  16  -1  398.05   11.60
  -4 -16   0   46.16    4.25
  -4  16   0   48.67    4.43
   4 -16   0   34.71    4.01
   4  16   0   40.10    4.07
   4  16   0   43.21    4.21
   4  16   0   46.59    4.14
   4  16   0   46.67    4.52
  -4 -16  -1  432.00   12.33
  -4  16  -1  475.84   12.98
   4 -16   1  441.01   13.03
   4  16   1  490.38   12.64
  -4  16  -2  104.58    6.67
   4 -16   2   80.27    6.11
   4  16   2   93.00    6.14
  -4  16  -3  171.48    8.83
   4 -16   3  158.37    8.57
   4  16   3  174.65    8.66
  -4  16  -4   23.18    4.28
   4 -16   4   25.83    4.57
   4 -16   4   20.55    4.12
   4  16   4   25.63    4.48
  -4  16  -5   68.20    6.82
   4 -16   5   56.67    5.96
   4 -16   5   69.16    6.50
   4  16   5   68.53    6.80
  -4  18   7   33.13    5.66
   4 -18  -7   40.90    6.34
   4  18  -7   46.32    6.31
  -4 -18   6   16.78    3.83
  -4  18   6   19.95    4.39
   4 -18  -6   24.71    4.80
   4  18  -6   27.56    4.71
  -4 -18   5   55.60    5.42
  -4  18   5   60.97    5.88
   4 -18  -5   69.75    6.10
   4  18  -5   83.05    6.41
  -4 -18   4   36.42    5.09
  -4  18   4   36.53    5.15
   4 -18  -4   25.81    4.25
   4  18  -4   22.62    3.63
   4  18  -4   26.99    4.17
  -4 -18   3   47.60    4.93
  -4  18   3   50.31    5.02
   4 -18  -3   64.81    4.92
   4  18  -3   72.56    5.33
   4  18  -3   73.01    5.47
  -4 -18   2  395.39   12.73
  -4  18   2  464.51   13.23
   4 -18  -2  403.90   11.98
   4  18  -2  441.53   12.55
   4  18  -2  507.14   13.08
  -4 -18   1  102.86    6.67
  -4  18   1  108.33    6.69
   4 -18  -1  107.71    6.66
   4  18  -1  110.37    6.63
   4  18  -1  120.06    6.91
   4  18  -1  130.76    6.86
   4  18  -1  115.24    6.79
  -4 -18   0   96.07    6.34
  -4  18   0  107.40    6.70
   4 -18   0   92.32    6.41
   4  18   0   93.00    6.34
   4  18   0   94.74    6.40
   4  18   0  102.33    6.26
   4  18   0  103.89    6.72
  -4 -18  -1   72.81    5.61
  -4  18  -1   76.52    5.96
   4 -18   1   58.31    5.49
   4  18   1   68.86    5.48
  -4 -18  -2  117.31    7.06
  -4  18  -2  133.47    7.85
   4 -18   2  121.21    7.78
   4  18   2  136.30    7.73
  -4  18  -3   64.14    6.03
   4 -18   3   40.25    5.78
   4  18   3   51.27    5.44
  -4  18  -4   44.96    6.25
   4 -18   4   31.48    5.21
   4 -18   4   33.55    5.17
   4  18   4   27.55    4.81
  -4  18  -5   62.68    6.85
   4 -18   5   49.47    5.88
   4 -18   5   56.65    6.11
   4  18   5   61.30    6.72
  -4 -20   6  170.47    9.68
  -4  20   6  173.12   10.15
   4  20  -6  198.26   10.34
  -4 -20   5   13.73    3.55
  -4  20   5   11.70    3.61
   4  20  -5   22.22    4.38
  -4 -20   4   22.35    4.14
  -4  20   4   22.45    4.22
   4  20  -4   32.82    4.89
  -4 -20   3    8.36    2.86
  -4  20   3    8.19    2.88
   4 -20  -3   11.15    2.76
   4  20  -3   10.88    2.79
   4  20  -3    8.13    2.65
  -4 -20   2   85.73    6.65
  -4  20   2   99.00    6.94
   4 -20  -2  101.00    6.66
   4  20  -2  112.95    6.92
   4  20  -2  121.55    7.14
  -4 -20   1   11.10    3.07
  -4  20   1   12.03    3.32
   4 -20  -1   14.02    3.38
   4  20  -1   15.17    3.40
   4  20  -1   13.48    3.17
   4  20  -1   16.79    3.40
   4  20  -1   17.16    3.57
  -4 -20   0   49.21    5.15
  -4  20   0   55.97    5.29
   4 -20   0   34.81    5.11
   4  20   0   40.38    4.58
   4  20   0   35.07    4.32
   4  20   0   37.96    4.53
   4  20   0   44.07    4.94
  -4 -20  -1    9.31    2.90
  -4  20  -1   10.77    3.21
   4 -20   1    7.36    2.95
   4  20   1    7.38    2.84
  -4 -20  -2   65.62    5.67
  -4  20  -2   73.27    6.29
   4 -20   2   63.62    6.21
   4  20   2   69.03    6.17
  -4  20  -3   45.33    5.62
   4 -20   3   28.34    5.18
   4  20   3   32.70    5.07
  -4  20  -4  198.66   10.91
   4 -20   4  125.69    8.83
   4 -20   4  139.81   12.77
   4  20   4  153.09    9.56
  -4 -22   5    8.49    3.22
  -4  22   5    3.12    2.69
   4  22  -5    7.26    3.09
  -4 -22   4   17.10    4.12
  -4  22   4   18.23    4.10
   4  22  -4   31.33    4.99
  -4 -22   3   17.13    3.90
  -4  22   3   22.61    4.46
   4 -22  -3   20.52    3.83
   4  22  -3   20.56    3.91
   4  22  -3   26.58    4.49
  -4 -22   2  148.51    8.96
  -4  22   2  196.69   10.04
   4 -22  -2  161.97    8.82
   4  22  -2  175.49    8.89
   4  22  -2  203.68    9.71
  -4 -22   1    0.25    1.87
  -4  22   1    3.20    2.38
   4 -22  -1   -0.22    1.64
   4  22  -1    0.16    1.66
   4  22  -1   -0.16    1.71
   4  22  -1    0.68    1.85
  -4 -22   0   49.79    5.47
  -4  22   0   56.05    5.70
   4 -22   0   32.03    5.11
   4  22   0   40.12    5.65
   4  22   0   30.99    4.86
   4  22   0   33.73    5.00
   4  22   0   33.79    5.19
  -4 -22  -1   18.77    3.94
  -4  22  -1   26.34    4.83
   4 -22   1   17.97    4.08
   4  22   1   22.52    4.47
   4  22   1   17.65    3.86
   4  22   1   20.26    4.10
  -4 -22  -2  113.42    7.67
  -4  22  -2  140.90    9.08
   4 -22   2  138.91    9.14
   4  22   2  161.10    9.35
  -4  22  -3   42.74    6.40
   4 -22   3   27.67    5.11
   4  22   3   35.64    5.86
  -4 -24   4   29.23    5.22
  -4  24   4   27.00    5.37
   4  24  -4   23.97    4.76
  -4 -24   3   37.61    6.15
  -4  24   3   35.76    5.93
   4 -24  -3   33.66    7.14
   4  24  -3   36.10    5.63
  -4 -24   2  142.70    9.32
  -4  24   2  164.92    9.83
   4 -24  -2  129.51    8.38
   4  24  -2  144.99    8.59
   4  24  -2  165.82    9.42
  -4 -24   1   16.48    4.29
  -4  24   1   18.51    4.33
   4 -24  -1   13.71    3.75
   4  24  -1   12.97    3.45
   4  24  -1   18.41    4.19
   4  24  -1   13.53    3.80
  -4 -24   0   54.04    6.06
  -4  24   0   53.26    6.24
   4 -24   0   53.45    6.14
   4  24   0   60.10    6.23
   4  24   0   63.54    6.31
   4  24   0   58.37    6.20
   4  24   0   51.07    5.85
  -4 -24  -1   67.43    6.52
  -4  24  -1   68.95    7.01
   4 -24   1   59.15    6.61
   4  24   1   78.83    7.21
   4  24   1   76.01    7.08
   4  24   1   77.13    7.13
   4  24   1   69.42    6.86
  -4 -24  -2   64.54    6.38
  -4  24  -2   77.44    7.44
   4  24   2   83.16    7.51
  -5  -1   9   11.13    3.56
  -5   1   9   14.61    3.99
   5  -1  -9   11.92    3.52
   5  -1  -9   12.97    3.63
   5   1  -9   13.52    3.81
   5   1  -9   14.60    3.77
  -5  -1   8  101.00    7.35
  -5   1   8   91.87    6.92
   5  -1  -8  111.81    7.37
   5   1  -8   98.78    6.77
  -5  -1   7   35.78    4.20
  -5   1   7   33.83    4.10
   5  -1  -7   47.14    4.75
   5   1  -7   44.89    4.60
  -5  -1   6  228.57    8.99
  -5   1   6  221.46    8.81
   5  -1  -6  253.07    9.27
   5   1  -6  252.77    9.25
  -5  -1   5    9.67    2.31
  -5   1   5    9.50    2.40
   5  -1  -5   15.68    2.84
   5   1  -5   14.31    2.70
  -5  -1   4   64.14    4.16
  -5   1   4   61.28    4.04
   5  -1  -4   45.23    3.52
   5   1  -4   45.22    3.57
  -5  -1   3   25.61    2.51
  -5   1   3   23.96    2.47
  -5   1   3   23.94    1.36
   5  -1  -3   29.21    2.74
   5   1  -3   29.95    2.72
  -5  -1   2  333.90    7.92
  -5   1   2  345.79    8.24
   5  -1  -2  397.53    8.51
   5   1  -2  387.10    8.60
  -5  -1   1  108.70    4.52
  -5   1   1  105.16    4.56
   5  -1  -1  109.03    4.25
   5   1  -1   99.58    4.25
  -5  -1   0  417.74    8.92
  -5   1   0  434.83    9.40
   5  -1   0  382.28    7.50
   5   1   0  394.76    8.12
   5  -1   1  121.63    5.39
   5  -1   1  126.32    4.32
   5  -1   1  131.57    5.61
   5   1   1  120.05    4.59
   5  -1   2  223.40    7.57
   5  -1   2  196.65    5.50
   5  -1   2  217.73    7.48
   5   1   2  192.85    5.99
   5   1   2  208.52    7.25
   5   1   2  197.00    6.05
   5   1   2  203.42    7.18
   5   1   2  196.79    6.03
   5  -1   3   10.08    1.84
   5  -1   3   10.43    1.81
   5  -1   3   10.26    2.27
   5  -1   3   12.26    1.94
   5   1   3    8.94    2.18
   5   1   3    8.53    2.12
   5  -1   4  505.38   12.25
   5   1   4  520.65   12.23
   5  -1   5  103.45    7.01
   5   1   5  112.54    7.14
   5  -1   6   46.53    5.41
   5   1   6   40.92    5.09
   5  -1   7   13.18    3.97
   5   1   7    9.42    3.42
  -5  -3   9   28.46    5.32
  -5   3   9   33.45    5.64
   5  -3  -9   25.94    4.84
   5  -3  -9   32.83    5.49
   5   3  -9   31.81    5.25
  -5  -3   8    1.49    2.15
  -5   3   8    5.50    2.69
   5  -3  -8    5.34    2.54
   5   3  -8   11.42    3.10
  -5  -3   7   46.28    4.68
  -5   3   7   50.06    4.86
   5  -3  -7   67.28    5.49
   5   3  -7   62.58    5.09
  -5  -3   6  221.21    8.79
  -5   3   6  250.68    9.42
   5  -3  -6  256.35    9.49
   5   3  -6  267.22    9.45
  -5  -3   5  105.43    5.63
  -5   3   5  118.39    6.10
  -5   3   5  127.59    5.02
   5  -3  -5  116.74    6.00
   5   3  -5  120.04    6.03
  -5  -3   4  187.04    6.81
  -5   3   4  193.69    7.05
  -5   3   4  217.34    5.46
   5  -3  -4  201.08    5.38
   5  -3  -4  202.75    7.22
   5  -3  -4  204.25    5.41
   5   3  -4  195.20    7.10
  -5  -3   3  234.89    6.95
  -5   3   3  254.46    7.58
  -5   3   3  259.99    4.82
   5  -3  -3  320.84    7.22
   5  -3  -3  312.45    8.16
   5  -3  -3  334.45    7.36
   5   3  -3  312.45    8.39
  -5  -3   2  635.42   10.68
  -5   3   2  648.46   11.53
  -5   3   2  653.83    6.21
   5  -3  -2  644.81   10.74
   5  -3  -2  668.04   10.91
   5  -3  -2  666.95   10.91
   5   3  -2  627.08   11.25
  -5  -3   1  582.60    9.95
  -5   3   1  689.84    6.78
   5  -3  -1  574.23   10.65
   5  -3  -1  595.94    9.47
   5  -3  -1  582.82   10.72
   5   3  -1  558.61   10.33
   5   3  -1  548.25    4.02
  -5  -3   0  313.03    7.48
  -5   3   0  325.75    8.39
  -5   3   0  388.07    6.38
   5  -3   0  344.92    8.69
   5  -3   0  355.79    6.81
   5  -3   0  350.30    8.74
   5   3   0  335.11    7.99
   5   3   0  361.63    5.58
  -5   3  -1  318.24    7.01
   5  -3   1  287.33    5.86
   5  -3   1  277.94    8.19
   5   3   1  260.61    7.20
   5   3   1  265.00    7.26
   5   3   1  263.50    7.24
   5  -3   2  516.57    7.83
   5  -3   2  504.47   11.49
   5   3   2  469.60   10.04
   5   3   2  479.45   10.13
   5   3   2  481.28   10.15
   5  -3   3  224.38    8.09
   5   3   3  220.12    7.72
   5   3   3  225.16    7.83
   5  -3   4  147.24    6.93
   5   3   4  143.49    6.54
   5   3   4  150.31    6.69
   5  -3   5  116.60    6.65
   5  -3   5  110.91    7.37
   5   3   5  115.24    7.07
   5  -3   6   14.69    3.92
   5   3   6   12.96    3.41
  -5  -5   9   13.92    4.01
  -5   5   9   20.21    4.60
  -5   5   9   28.84    4.96
   5  -5  -9   20.61    4.54
   5   5  -9   15.98    4.03
   5   5  -9   17.18    3.80
  -5  -5   8   22.21    4.25
  -5   5   8   25.43    4.66
  -5   5   8   31.62    4.54
   5  -5  -8   29.58    4.84
   5   5  -8   25.98    4.64
   5   5  -8   29.43    4.44
  -5  -5   7   84.90    6.26
  -5   5   7   82.35    6.15
  -5   5   7   94.09    5.84
   5  -5  -7   84.98    6.32
   5   5  -7   82.09    5.83
  -5  -5   6   29.86    3.66
  -5   5   6   35.44    4.00
  -5   5   6   32.62    3.32
   5  -5  -6   34.07    3.85
   5   5  -6   35.91    3.76
  -5  -5   5  336.04    9.85
  -5   5   5  363.01   10.41
  -5   5   5  406.96    9.21
   5  -5  -5  388.55   10.93
   5   5  -5  392.15   10.66
  -5  -5   4   13.60    2.47
  -5   5   4   10.28    2.15
  -5   5   4   13.19    1.92
   5  -5  -4   15.92    2.76
   5  -5  -4   12.19    1.75
   5   5  -4   13.28    2.51
   5   5  -4   17.23    1.72
  -5  -5   3  856.16   13.04
  -5   5   3  935.26   14.65
  -5   5   3  908.06   10.38
   5  -5  -3  967.20   14.45
   5  -5  -3  985.75   12.88
   5   5  -3  944.19   14.84
   5   5  -3 1065.03    9.59
  -5  -5   2  126.32    4.74
  -5   5   2  130.73    5.38
  -5   5   2  125.41    3.56
   5  -5  -2  147.22    5.22
   5  -5  -2  141.31    5.24
   5   5  -2  140.74    5.62
   5   5  -2  152.93    2.98
  -5  -5   1  802.70   11.31
  -5   5   1  802.19   13.12
  -5   5   1  856.09    9.36
   5  -5  -1  855.25   11.13
   5  -5  -1  875.25   13.50
   5   5  -1  791.83   12.92
   5   5  -1  790.31    7.20
  -5   5   0   78.63    3.29
   5  -5   0   69.78    2.93
   5  -5   0   68.46    4.13
   5   5   0   62.39    3.80
   5   5   0   61.76    2.64
   5   5   0   59.50    3.74
  -5   5  -1  813.49   11.88
   5  -5   1  777.84    8.57
   5  -5   1  733.28   13.57
   5   5   1  690.99   12.50
   5   5   1  714.70   12.69
   5   5   1  771.26   10.91
   5   5   1  700.28   12.56
  -5   5  -2  152.70    5.96
   5  -5   2  134.19    6.23
   5  -5   3  139.35    6.64
   5  -5   4  148.38    7.18
   5   5   4  154.91    6.79
   5   5   4  153.94    6.77
   5   5   4  145.51    7.02
   5  -5   5   72.52    5.36
   5  -5   5   69.43    6.13
   5   5   5   63.84    5.34
   5  -5   6   49.06    5.79
   5   5   6   46.32    5.15
  -5  -7   9   23.98    4.98
  -5   7   9   22.77    4.53
  -5   7   9   27.18    4.95
   5  -7  -9   24.50    5.02
   5   7  -9   23.35    4.96
  -5  -7   8   73.71    6.35
  -5   7   8   79.40    6.66
  -5   7   8   93.35    6.70
   5  -7  -8   77.99    6.76
   5   7  -8   62.30    6.04
   5   7  -8   84.22    6.23
  -5  -7   7   50.37    5.08
  -5   7   7   63.79    5.41
  -5   7   7   72.51    5.51
   5  -7  -7   82.11    6.27
   5   7  -7   80.87    5.84
  -5  -7   6    6.32    2.13
  -5   7   6   10.45    2.71
  -5   7   6    6.04    1.97
   5  -7  -6    4.19    2.06
   5   7  -6    3.35    1.79
  -5  -7   5  199.33    6.81
  -5  -7   5  177.01    7.28
  -5   7   5  188.20    7.69
  -5   7   5  192.71    6.80
   5  -7  -5  221.18    8.56
   5   7  -5  214.03    8.09
   5   7  -5  234.86    7.02
  -5  -7   4  579.03   11.44
  -5  -7   4  515.14   11.07
  -5   7   4  568.67   12.26
  -5   7   4  578.77   10.39
   5  -7  -4  598.88   12.76
   5  -7  -4  556.22    9.43
   5   7  -4  564.08   12.32
   5   7  -4  629.79    9.92
  -5  -7   3  414.64    9.01
  -5   7   3  466.47   10.59
  -5   7   3  428.73    8.11
   5  -7  -3  413.65    9.68
   5  -7  -3  433.12    8.94
   5   7  -3  419.32   10.24
   5   7  -3  482.25    7.52
  -5  -7   2  173.73    5.40
  -5   7   2  197.37    6.74
  -5   7   2  173.40    4.90
   5  -7  -2  182.52    5.87
   5  -7  -2  183.30    6.21
   5   7  -2  179.39    6.59
   5   7  -2  186.40    4.27
  -5  -7   1  237.92    5.99
  -5   7   1  233.23    7.37
  -5   7   1  237.21    5.78
   5  -7  -1  244.85    6.01
   5  -7  -1  231.46    7.31
   5   7  -1  226.58    7.38
   5   7  -1  215.58    4.73
  -5   7   0  376.23    7.83
   5  -7   0  362.73    6.29
   5  -7   0  360.91    9.52
   5   7   0  345.44    9.18
   5   7   0  341.71    9.13
   5   7   0  336.08    6.68
   5   7   0  354.64    9.30
  -5   7  -1  307.26    7.89
   5  -7   1  253.85    8.39
   5   7   1  246.38    8.00
   5   7   1  248.54    8.05
   5   7   1  254.77    6.75
   5   7   1  242.93    7.95
  -5   7  -2  164.12    6.48
   5  -7   2  151.56    6.85
   5   7   2  156.56    6.08
  -5   7  -3   57.37    4.49
   5  -7   3   61.24    4.77
   5   7   3   64.43    4.60
   5  -7   4   60.25    4.95
   5   7   4   53.85    4.34
   5  -7   5  102.03    6.49
   5  -7   5   90.71    6.93
   5   7   5   94.06    6.19
   5  -7   6   42.63    6.41
  -5  -9   9    3.22    2.56
  -5   9   9    1.97    2.47
  -5   9   9    1.66    2.49
   5  -9  -9    4.77    2.85
  -5  -9   8  148.63    8.89
  -5   9   8  177.41    9.47
  -5   9   8  186.87    9.46
   5  -9  -8  166.72    9.65
   5   9  -8  143.76    8.78
   5   9  -8  166.32    8.64
  -5  -9   7   49.41    5.07
  -5   9   7   60.83    5.49
  -5   9   7   74.16    5.69
   5  -9  -7   83.90    6.61
   5   9  -7   67.41    5.73
   5   9  -7   78.05    5.82
  -5  -9   6    3.59    1.56
  -5  -9   6    2.17    1.81
  -5   9   6    4.16    2.12
  -5   9   6    3.63    1.81
   5  -9  -6    4.20    2.04
   5   9  -6    4.77    1.96
   5   9  -6    5.80    1.92
  -5  -9   5  100.10    5.27
  -5  -9   5   77.58    4.96
  -5   9   5   91.14    5.49
  -5   9   5   91.43    5.09
   5  -9  -5   97.88    6.02
   5   9  -5   98.70    5.76
   5   9  -5  102.89    4.99
  -5  -9   4  452.13   10.84
  -5  -9   4  372.94    9.42
  -5   9   4  439.68   10.99
  -5   9   4  421.40    9.65
   5  -9  -4  467.76   11.63
   5  -9  -4  435.74    8.89
   5   9  -4  448.59   11.29
   5   9  -4  502.02    9.65
  -5  -9   3    0.50    0.97
  -5  -9   3    0.87    0.91
  -5   9   3    0.80    1.06
  -5   9   3    2.35    1.19
   5  -9  -3    0.99    1.10
   5  -9  -3    2.23    1.19
   5   9  -3    1.36    1.26
   5   9  -3    3.16    1.08
  -5  -9   2  163.11    6.60
  -5  -9   2  150.30    4.92
  -5   9   2  142.08    5.89
  -5   9   2  142.80    5.09
   5  -9  -2  130.56    5.13
   5  -9  -2  121.30    5.36
   5   9  -2  127.47    5.91
   5   9  -2  128.07    4.23
  -5  -9   1  123.59    4.18
  -5   9   1  120.70    5.54
  -5   9   1  123.36    4.77
   5  -9  -1  102.79    4.04
   5  -9  -1   94.13    4.96
   5   9  -1  101.11    5.26
   5   9  -1  100.85    3.84
  -5   9   0  212.77    6.55
   5  -9   0  236.84    5.02
   5  -9   0  200.60    7.45
   5   9   0  221.14    7.83
   5   9   0  224.76    7.89
   5   9   0  213.54    5.99
  -5   9  -1  124.09    5.46
   5  -9   1   88.55    5.34
   5   9   1   88.66    5.24
   5   9   1   83.95    5.12
   5   9   1   93.92    4.50
   5   9   1   90.16    5.28
  -5   9  -2  733.46   14.20
   5  -9   2  579.36   13.69
   5   9   2  672.55   12.99
  -5   9  -3   83.20    5.51
   5  -9   3   71.81    5.34
   5   9   3   68.55    4.23
   5   9   3   83.84    5.37
  -5   9  -4   63.50    5.41
   5  -9   4   47.66    4.74
   5   9   4   56.27    5.06
   5  -9   5   71.34    5.87
   5  -9   5   65.50    6.22
   5   9   5   73.82    6.29
   5  -9   6  128.60    8.88
   5   9   6  171.21    9.88
  -5 -11   8  142.85    8.80
  -5  11   8  158.25    8.98
  -5  11   8  161.22    9.10
   5 -11  -8  156.80    9.64
   5  11  -8  129.61    8.45
  -5 -11   7    2.00    1.98
  -5  11   7    1.21    1.88
  -5  11   7    3.09    2.13
   5 -11  -7    3.75    2.48
   5  11  -7    1.12    1.68
   5  11  -7    2.64    1.87
   5  11  -7    3.88    2.07
  -5 -11   6   15.53    2.87
  -5 -11   6   12.72    2.95
  -5  11   6   12.21    2.91
  -5  11   6   14.60    3.08
   5 -11  -6   25.55    4.29
   5  11  -6   26.84    3.98
   5  11  -6   32.70    3.87
   5  11  -6   32.50    3.69
  -5 -11   5    1.34    1.45
  -5 -11   5    1.00    1.30
  -5  11   5    1.95    1.63
  -5  11   5    0.97    1.45
   5 -11  -5    2.18    1.73
   5  11  -5    1.61    1.55
   5  11  -5    2.59    1.55
  -5 -11   4  305.74    9.56
  -5 -11   4  262.94    7.94
  -5  11   4  300.16    9.27
  -5  11   4  284.81    8.60
   5 -11  -4  339.16   10.22
   5 -11  -4  301.41    7.91
   5  11  -4  343.70   10.27
   5  11  -4  349.15    8.77
  -5 -11   3   13.25    2.71
  -5 -11   3    9.93    1.85
  -5  11   3   12.80    2.51
  -5  11   3   13.26    2.35
   5 -11  -3   14.01    2.56
   5 -11  -3   12.62    2.27
   5  11  -3   11.56    2.48
   5  11  -3   12.62    2.01
  -5 -11   2  319.39    9.69
  -5 -11   2  315.29    6.85
  -5  11   2  330.82    9.17
  -5  11   2  288.82    7.94
   5 -11  -2  268.10    7.53
   5 -11  -2  260.41    8.21
   5  11  -2  259.33    8.70
   5  11  -2  263.38    6.83
  -5 -11   1  121.84    6.10
  -5 -11   1  118.92    3.87
  -5  11   1  120.04    5.70
  -5  11   1  109.89    5.01
   5 -11  -1  117.04    4.42
   5 -11  -1  120.21    5.92
   5  11  -1  108.00    5.71
   5  11  -1  110.71    4.56
  -5  11   0  158.26    6.20
   5 -11   0  201.13    7.85
   5  11   0  202.82    7.94
   5  11   0  198.33    7.85
   5  11   0  192.83    6.30
   5  11   0  193.62    7.78
  -5  11  -1   27.90    3.11
   5 -11   1   20.95    3.36
   5  11   1   28.99    3.01
  -5  11  -2 1043.07   17.87
   5 -11   2  846.31   17.27
   5  11   2  931.05   16.12
  -5  11  -3   47.90    4.59
   5 -11   3   47.24    4.69
   5  11   3   50.48    4.54
  -5  11  -4   84.75    6.38
   5 -11   4   68.38    5.72
   5  11   4   79.21    6.03
  -5  11  -5   30.10    5.06
   5 -11   5   27.72    4.62
   5 -11   5   27.34    5.14
   5  11   5   26.45    4.59
   5 -11   6  196.61   11.20
   5  11   6  235.18   11.68
  -5 -13   8   62.50    6.21
  -5  13   8   78.64    6.70
  -5  13   8   74.35    7.01
   5 -13  -8   73.27    7.14
  -5 -13   7   20.43    3.94
  -5  13   7   25.39    4.40
  -5  13   7   24.34    4.35
   5 -13  -7   24.49    4.61
   5  13  -7   27.65    4.52
   5  13  -7   30.33    4.49
  -5 -13   6   17.28    3.24
  -5 -13   6   13.74    3.06
  -5  13   6   16.09    3.40
  -5  13   6   19.00    3.65
   5 -13  -6    9.51    3.05
   5  13  -6    7.17    2.39
   5  13  -6    8.68    2.63
   5  13  -6   11.19    2.74
  -5 -13   5   53.32    4.68
  -5 -13   5   54.36    4.33
  -5  13   5   56.05    4.62
  -5  13   5   56.61    4.75
   5 -13  -5   59.92    5.07
   5  13  -5   49.60    4.10
   5  13  -5   62.58    4.95
   5  13  -5   72.07    4.95
  -5 -13   4  470.60   12.57
  -5 -13   4  416.50    9.89
  -5  13   4  494.33   12.00
  -5  13   4  459.79   11.70
   5 -13  -4  494.74   12.76
   5 -13  -4  418.02    9.97
   5  13  -4  468.59   12.37
   5  13  -4  536.88   11.71
  -5 -13   3   88.80    5.66
  -5  13   3   98.23    5.36
  -5  13   3   86.38    5.16
   5 -13  -3   97.53    5.36
   5 -13  -3   90.63    5.03
   5  13  -3   94.18    5.70
   5  13  -3  102.24    4.99
  -5 -13   2  222.36    8.61
  -5  13   2  242.10    8.08
  -5  13   2  227.13    7.77
   5 -13  -2  199.05    6.78
   5 -13  -2  190.50    7.49
   5  13  -2  193.77    7.95
   5  13  -2  199.70    6.67
  -5 -13   1  110.52    6.19
  -5  13   1  107.91    5.45
   5 -13  -1   83.29    3.95
   5 -13  -1   72.73    5.00
   5  13  -1   74.77    5.16
   5  13  -1   79.52    4.38
   5  13  -1   79.87    5.36
  -5  13   0  328.92    9.60
   5 -13   0  348.45   10.85
   5  13   0  338.16   10.76
   5  13   0  334.03   10.69
   5  13   0  346.01    9.11
   5  13   0  343.71   10.85
  -5  13  -1   66.90    4.78
   5 -13   1   65.42    5.07
   5  13   1   73.03    4.69
  -5  13  -2  317.36   10.54
   5 -13   2  298.73   10.88
   5  13   2  332.65   10.28
  -5  13  -3  210.48    9.28
   5 -13   3  178.76    8.85
   5  13   3  201.64    8.77
  -5  13  -4    1.38    1.95
   5 -13   4   -0.95    1.56
   5  13   4    0.48    1.90
  -5  13  -5   75.07    6.86
   5 -13   5   70.01    6.42
   5 -13   5   61.07    6.40
   5  13   5   82.80    7.03
  -5 -15   8   23.76    4.80
  -5  15   8   38.59    5.78
  -5 -15   7   97.02   10.50
  -5  15   7  103.23    7.52
   5 -15  -7   86.93    7.39
   5  15  -7   98.61    7.03
  -5 -15   6  110.41    6.86
  -5  15   6  119.36    7.24
  -5  15   6  106.71    7.09
   5 -15  -6  102.26    7.21
   5  15  -6  106.72    6.62
   5  15  -6  124.69    7.20
  -5 -15   5  116.04    6.93
  -5  15   5  117.69    6.52
  -5  15   5  108.28    6.68
   5 -15  -5  137.30    7.78
   5  15  -5  135.92    7.29
   5  15  -5  157.33    7.46
  -5 -15   4   75.99    5.71
  -5  15   4   75.17    5.02
  -5  15   4   69.30    5.26
   5 -15  -4   73.69    5.41
   5 -15  -4   67.36    4.54
   5  15  -4   88.18    5.90
   5  15  -4   91.44    5.48
  -5 -15   3  583.42   14.69
  -5  15   3  654.95   13.56
  -5  15   3  612.93   13.91
   5 -15  -3  586.68   13.22
   5 -15  -3  524.35   12.51
   5  15  -3  553.95   13.81
   5  15  -3  619.28   12.94
  -5 -15   2   29.48    4.25
  -5  15   2   30.63    3.44
  -5  15   2   22.95    3.41
   5 -15  -2   23.87    2.83
   5 -15  -2   20.79    3.33
   5  15  -2   20.62    3.42
   5  15  -2   22.26    3.12
  -5 -15   1  189.61    8.38
  -5  15   1  201.49    7.97
   5 -15  -1  226.28    8.96
   5  15  -1  238.40    9.33
   5  15  -1  243.60    8.10
   5  15  -1  236.09    9.32
  -5 -15   0   55.17    4.80
  -5  15   0   62.11    4.80
   5 -15   0   58.72    5.02
   5  15   0   59.45    5.07
   5  15   0   59.94    5.08
   5  15   0   61.48    4.44
   5  15   0   57.47    4.88
  -5  15  -1  354.38   11.15
   5 -15   1  324.28   11.45
   5  15   1  355.49   10.54
  -5  15  -2   13.75    3.15
   5 -15   2    9.95    2.95
   5  15   2   13.02    2.99
  -5  15  -3   89.06    6.59
   5 -15   3   74.26    6.28
   5  15   3   89.92    6.37
  -5  15  -4   10.23    3.27
   5 -15   4    7.87    2.98
   5  15   4    7.65    3.08
  -5  15  -5    6.20    3.12
   5 -15   5    4.40    2.76
   5 -15   5    4.06    2.70
   5  15   5    5.74    3.12
  -5  17   7   56.03    6.21
   5 -17  -7   38.22    5.97
  -5 -17   6   65.32    5.84
  -5  17   6   62.83    6.03
   5 -17  -6   70.35    6.49
   5  17  -6   72.01    5.95
  -5 -17   5   50.09    5.11
  -5  17   5   57.72    5.58
   5 -17  -5   76.35    6.22
   5  17  -5   67.04    5.55
   5  17  -5   83.25    5.93
  -5 -17   4  127.45    7.62
  -5  17   4  127.01    7.35
   5 -17  -4  136.69    7.42
   5  17  -4  127.49    7.16
   5  17  -4  147.74    7.25
  -5 -17   3  224.28    9.80
  -5  17   3  247.29    8.60
  -5  17   3  250.10    9.67
   5 -17  -3  249.50    9.12
   5 -17  -3  199.45    8.37
   5  17  -3  224.14    9.31
   5  17  -3  248.75    8.95
  -5 -17   2  108.54    6.86
  -5  17   2  115.14    5.95
  -5  17   2  118.37    6.75
   5 -17  -2  120.96    6.04
   5 -17  -2  106.49    6.46
   5  17  -2  111.33    6.77
   5  17  -2  120.57    6.32
  -5 -17   1  178.91    8.69
  -5  17   1  196.38    8.50
   5 -17  -1  180.60    8.53
   5  17  -1  203.76    9.11
   5  17  -1  205.40    8.13
   5  17  -1  187.44    8.71
  -5 -17   0  105.68    6.78
  -5  17   0  118.73    6.77
   5 -17   0  101.50    6.79
   5  17   0  107.86    6.87
   5  17   0  100.55    6.63
   5  17   0  110.25    6.24
   5  17   0  113.70    7.17
  -5  17  -1  131.22    7.41
   5 -17   1  124.87    7.72
   5  17   1  114.86    7.32
   5  17   1  126.91    7.63
   5  17   1  129.43    7.01
   5  17   1  111.27    7.31
  -5  17  -2   58.46    5.49
   5 -17   2   69.90    6.19
   5  17   2   66.92    5.60
  -5  17  -3   62.79    5.95
   5 -17   3   53.30    5.78
   5  17   3   60.22    5.74
  -5  17  -4   28.62    5.15
   5 -17   4   42.12    6.12
   5 -17   4   37.00    5.55
   5  17   4   32.98    5.22
  -5 -19   6  147.76    8.85
  -5  19   6  137.56    8.84
   5 -19  -6  130.49    8.76
  -5 -19   5   23.45    4.34
  -5  19   5   26.27    4.73
   5 -19  -5   30.86    5.08
   5  19  -5   40.58    4.77
  -5 -19   4    7.75    3.03
  -5  19   4   10.66    3.24
   5 -19  -4    8.81    2.72
   5  19  -4   10.11    2.89
   5  19  -4   11.22    2.88
  -5 -19   3   31.25    4.81
  -5  19   3   36.28    5.02
   5 -19  -3   33.59    4.67
   5  19  -3   45.27    4.80
   5  19  -3   41.96    4.49
  -5 -19   2  155.88    8.65
  -5  19   2  179.24    8.73
   5 -19  -2  155.39    8.15
   5  19  -2  182.61    8.93
   5  19  -2  196.66    8.54
  -5 -19   1    8.77    2.91
  -5  19   1   11.63    3.07
   5 -19  -1    5.89    2.50
   5  19  -1    8.21    2.76
   5  19  -1    8.59    2.57
   5  19  -1    8.50    2.75
  -5 -19   0  134.22    7.99
  -5  19   0  152.28    8.14
   5 -19   0  121.72    7.79
   5  19   0  134.12    8.11
   5  19   0  146.76    8.46
   5  19   0  149.91    7.77
   5  19   0  133.50    8.08
  -5 -19  -1  130.83    7.88
  -5  19  -1  141.35    8.16
   5 -19   1  106.65    7.47
   5  19   1  109.48    7.50
   5  19   1  112.24    7.56
   5  19   1  116.68    7.25
   5  19   1  112.66    7.74
  -5  19  -2    8.97    2.94
   5 -19   2    8.45    2.98
   5  19   2   11.94    3.32
  -5  19  -3   49.84    5.76
   5 -19   3   33.02    5.49
   5  19   3   35.17    5.17
  -5  19  -4   57.68    6.48
   5 -19   4   45.32    6.53
   5 -19   4   46.37    5.69
   5  19   4   59.47    6.45
  -5 -21   5    0.51    2.01
  -5  21   5    1.56    2.33
  -5 -21   4    8.63    3.24
  -5  21   4   11.41    3.45
   5  21  -4    2.60    2.20
   5  21  -4    3.13    2.31
  -5 -21   3    2.37    2.26
  -5  21   3    2.97    2.52
   5 -21  -3    1.70    1.84
   5  21  -3    1.55    2.06
   5  21  -3    1.68    1.94
  -5 -21   2   21.31    4.42
  -5  21   2   30.53    4.76
   5 -21  -2   22.67    4.23
   5  21  -2   24.45    4.21
   5  21  -2   35.93    4.46
  -5 -21   1    5.96    2.58
  -5  21   1    9.13    3.01
   5 -21  -1    7.74    2.94
   5  21  -1   10.11    3.12
   5  21  -1   11.59    3.16
   5  21  -1    8.20    3.11
  -5 -21   0  129.25    8.29
  -5  21   0  139.82    8.48
   5 -21   0  118.40    8.12
   5  21   0  133.25    8.48
   5  21   0  131.79    8.45
   5  21   0  147.68    8.22
   5  21   0  138.36    8.60
  -5 -21  -1    3.30    2.14
  -5  21  -1    2.47    2.38
   5 -21   1    9.03    3.38
   5  21   1    4.62    2.88
   5  21   1    5.22    2.92
   5  21   1    4.29    2.53
   5  21   1    8.60    3.26
  -5  21  -2   88.07    7.35
   5 -21   2   56.26    6.33
   5  21   2   67.15    6.38
  -5  21  -3    0.50    2.23
   5 -21   3    4.42    2.86
   5  21   3    0.70    2.40
  -5 -23   4   53.05    6.25
  -5  23   4   53.53    6.25
  -5 -23   3    0.82    2.14
  -5  23   3    1.05    2.36
   5 -23  -3    1.41    1.92
   5  23  -3    0.10    1.94
   5  23  -3   -0.85    1.87
  -5 -23   2   63.37    6.56
  -5  23   2   71.64    6.70
   5 -23  -2   58.01    5.93
   5  23  -2   72.72    6.50
   5  23  -2   80.64    6.56
  -5 -23   1    3.01    2.43
  -5  23   1    3.69    2.62
   5 -23  -1    5.87    2.95
   5  23  -1    5.21    2.62
   5  23  -1   10.55    3.34
  -5 -23   0   98.74    7.73
  -5  23   0  116.42    8.30
   5 -23   0   92.63    7.74
   5  23   0  108.89    8.13
   5  23   0  118.40    8.43
   5  23   0  120.33    8.00
   5  23   0  104.78    8.04
  -5 -23  -1   65.48    6.46
  -5  23  -1   83.45    7.30
   5 -23   1   58.72    6.54
   5  23   1   57.02    6.52
   5  23   1   69.61    6.95
   5  23   1   70.21    6.59
   5  23   1   68.16    6.93
   5  23   2   14.10    4.00
  -5  25   2  105.39    8.33
   5 -25  -2  104.45    8.04
   5  25  -2  114.57    8.34
   5  25  -2  135.35   10.21
  -5  25   1  150.02    9.71
   5 -25  -1  148.53    9.66
   5  25  -1  160.92    9.86
   5  25  -1  177.61   10.03
  -6   0   9   -0.76    2.02
   6   0  -9   -0.99    1.71
  -6   0   8   18.22    4.04
   6   0  -8    3.65    2.21
  -6   0   7    1.02    1.68
   6   0  -7   -0.35    1.54
  -6   0   6  140.72    7.37
   6   0  -6  189.74    8.43
  -6   0   5    0.99    1.38
   6   0  -5   -0.28    1.18
  -6   0   4  101.20    5.44
   6   0  -4   89.35    5.10
  -6   0   3    0.40    0.95
   6   0  -3   -0.16    0.76
  -6   0   2   35.92    3.11
   6   0  -2   42.48    3.23
  -6   0   1   -0.11    0.78
   6   0  -1    0.61    0.87
   6   0   0 1483.66   16.80
   6   0   1   -0.95    0.99
   6   0   1    0.37    0.78
   6   0   1    0.03    1.06
   6   0   2  152.20    6.91
   6   0   2  150.11    5.52
   6   0   2  153.42    6.93
   6   0   3    0.15    1.26
   6   0   4  573.28   14.09
   6   0   5   -0.02    1.50
   6   0   6   82.12    7.17
  -6  -2   9   15.12    4.18
  -6   2   9   23.02    4.71
   6  -2  -9   33.86    5.58
   6   2  -9   29.97    5.12
  -6  -2   8   24.03    4.52
  -6   2   8   25.12    4.75
   6  -2  -8   17.27    3.84
   6   2  -8   22.70    4.16
  -6  -2   7    6.87    2.51
  -6   2   7    8.48    2.89
   6  -2  -7    9.41    2.73
   6   2  -7   13.33    3.30
  -6  -2   6  182.05    8.23
  -6   2   6  188.97    8.44
   6  -2  -6  223.08    9.12
   6   2  -6  237.81    9.39
  -6  -2   5   32.99    3.61
  -6   2   5   31.24    3.48
  -6   2   5   37.20    2.65
   6  -2  -5   48.54    3.04
   6  -2  -5   50.82    4.33
   6  -2  -5   51.38    3.14
   6   2  -5   50.39    4.34
  -6  -2   4  452.87   11.09
  -6   2   4  470.24   11.51
  -6   2   4  479.45    7.00
   6  -2  -4  461.20    9.33
   6  -2  -4  476.43   11.50
   6  -2  -4  475.25    9.48
   6   2  -4  484.38   11.69
  -6  -2   3  200.95    7.03
  -6   2   3  191.02    7.03
  -6   2   3  192.43    3.56
   6  -2  -3  195.97    6.95
   6   2  -3  204.90    7.24
  -6  -2   2  167.55    6.17
  -6   2   2  170.55    6.52
   6  -2  -2  218.39    7.04
   6  -2  -2  213.52    6.77
   6  -2  -2  221.40    7.10
   6   2  -2  210.40    7.02
  -6  -2   1  219.24    6.97
  -6   2   1  221.62    7.37
   6  -2  -1  223.51    7.42
   6  -2  -1  219.12    6.47
   6  -2  -1  223.01    7.41
   6   2  -1  205.68    6.77
   6  -2   0  783.26   14.31
   6  -2   0  780.09   11.56
   6  -2   0  780.58   14.27
   6   2   0  743.64   12.59
   6  -2   1  141.66    6.45
   6  -2   1  145.26    4.94
   6  -2   1  141.07    6.42
   6   2   1  140.12    5.60
   6  -2   2   27.72    2.42
   6  -2   2   26.98    3.32
   6   2   2   23.82    2.67
   6   2   2   29.26    2.88
   6  -2   3  337.49   10.65
   6   2   3  314.31    8.92
   6   2   3  339.86   10.46
   6   2   3  322.44    8.99
   6   2   3  316.32   10.11
   6   2   3  324.71    9.04
   6  -2   4  188.77    8.39
   6   2   4  196.45    8.29
   6  -2   5   93.98    7.18
   6   2   5   83.24    6.51
   6  -2   6   61.97    6.33
   6   2   6   65.03    6.39
  -6  -4   9   14.64    4.10
  -6   4   9   13.97    3.79
   6  -4  -9   24.42    5.06
   6   4  -9   15.55    4.00
   6   4  -9   22.42    4.42
  -6  -4   8   33.05    5.22
  -6   4   8   29.74    4.87
   6  -4  -8   36.52    5.55
   6   4  -8   32.50    4.85
  -6  -4   7  125.66    7.60
  -6   4   7  123.34    7.57
  -6   4   7  148.42    8.65
   6  -4  -7  139.72    8.03
   6   4  -7  135.28    7.67
  -6  -4   6  189.18    8.43
  -6   4   6  192.15    8.54
  -6   4   6  210.48    7.15
   6  -4  -6  207.52    8.89
   6   4  -6  219.42    8.98
  -6  -4   5  193.07    7.85
  -6   4   5  229.13    8.76
  -6   4   5  238.69    6.55
   6  -4  -5  260.60    9.25
   6  -4  -5  264.58    7.43
   6   4  -5  258.85    9.18
  -6  -4   4  275.11    8.58
  -6   4   4  286.50    9.12
  -6   4   4  292.35    6.12
   6  -4  -4  295.89    9.13
   6  -4  -4  288.55    7.45
   6   4  -4  295.99    9.31
  -6  -4   3  480.75   10.57
  -6   4   3  524.40   11.78
  -6   4   3  473.11    6.44
   6  -4  -3  520.51   11.18
   6  -4  -3  541.03   10.67
   6   4  -3  516.80   11.67
  -6  -4   2  177.10    6.20
  -6   4   2  190.77    7.00
  -6   4   2  206.11    3.86
   6  -4  -2  208.58    6.99
   6  -4  -2  206.48    6.59
   6  -4  -2  208.04    6.98
   6   4  -2  215.96    7.39
  -6  -4   1  407.65    9.19
  -6   4   1  422.98   10.41
  -6   4   1  495.19    6.66
   6  -4  -1  468.98    9.13
   6  -4  -1  478.12   10.93
   6   4  -1  462.92   10.54
   6   4  -1  420.69    4.24
  -6   4   0  487.12    7.95
   6  -4   0  472.73    8.56
   6  -4   0  484.30   11.46
   6   4   0  456.11   10.45
   6   4   0  469.37    6.96
  -6   4  -1  536.63    9.83
   6  -4   1  448.34    7.89
   6  -4   1  439.56   11.41
   6   4   1  432.03   10.34
   6   4   1  457.97    8.59
   6   4   1  434.80   10.37
   6  -4   2   27.08    3.82
   6   4   2   24.89    2.94
   6   4   2   24.37    2.89
   6   4   2   27.73    3.04
   6  -4   3   74.85    5.39
   6   4   3   72.89    4.76
   6   4   3   73.44    4.76
   6   4   3   71.86    4.77
   6  -4   4    9.11    2.60
   6   4   4   10.43    2.71
   6   4   4   10.96    2.74
   6  -4   5  115.22    8.00
   6   4   5  127.97    7.78
   6  -4   6   52.25    6.23
   6   4   6   50.30    5.66
  -6  -6   9   39.66    6.05
  -6   6   9   35.33    5.61
   6  -6  -9   44.00    6.53
   6   6  -9   37.30    6.23
   6   6  -9   35.51    5.31
  -6  -6   8   56.93    5.88
  -6   6   8   63.05    6.20
   6  -6  -8   68.38    6.47
   6   6  -8   59.60    5.67
  -6  -6   7   71.39    5.91
  -6   6   7   83.97    6.27
  -6   6   7   91.68    5.67
   6  -6  -7   81.41    6.33
   6   6  -7   91.16    6.44
  -6  -6   6  137.23    7.24
  -6   6   6  142.54    7.54
  -6   6   6  163.51    6.63
   6  -6  -6  161.57    8.03
   6   6  -6  150.92    7.64
  -6  -6   5  497.44   12.35
  -6   6   5  556.69   13.55
  -6   6   5  581.06   10.83
   6  -6  -5  579.75   13.90
   6   6  -5  586.71   13.90
  -6  -6   4   92.58    5.09
  -6   6   4  106.77    5.86
  -6   6   4  101.38    4.10
   6  -6  -4  113.12    5.88
   6  -6  -4  108.82    4.77
   6   6  -4  114.50    6.07
  -6  -6   3  231.50    7.30
  -6   6   3  245.79    8.30
  -6   6   3  225.47    5.36
   6  -6  -3  281.43    8.35
   6  -6  -3  277.94    7.89
   6   6  -3  270.63    8.78
  -6  -6   2  227.02    6.86
  -6   6   2  241.69    8.04
  -6   6   2  253.26    5.40
   6  -6  -2  251.17    7.24
   6  -6  -2  245.43    7.77
   6   6  -2  237.15    8.00
  -6  -6   1  611.66   10.92
  -6   6   1  625.13   12.94
  -6   6   1  677.91    9.25
   6  -6  -1  653.93   10.57
   6  -6  -1  634.46   12.88
   6   6  -1  617.62   12.72
   6   6  -1  593.66    6.87
  -6   6   0  156.83    5.04
   6  -6   0  151.29    4.67
   6  -6   0  141.02    6.43
   6   6   0  144.69    6.28
   6   6   0  148.54    4.36
  -6   6  -1  100.23    4.63
   6  -6   1   86.32    5.40
   6   6   1   79.04    4.83
   6   6   1   78.38    4.85
   6   6   1   81.71    3.94
   6   6   1   79.36    4.88
  -6   6  -2   32.91    3.18
   6  -6   2   32.91    3.82
   6   6   2   33.32    3.47
   6   6   2   35.02    3.55
   6   6   2   43.08    3.49
   6   6   2   35.56    3.56
   6  -6   3   47.35    4.57
   6  -6   4   16.83    3.51
   6   6   4   18.26    3.39
   6   6   4   21.40    3.62
   6   6   4   17.76    3.36
   6  -6   5   67.36    5.85
   6  -6   5   62.08    6.26
   6   6   5   69.95    5.80
   6  -6   6   14.35    4.28
  -6   8   9   14.49    4.23
   6  -8  -9   21.43    4.79
   6   8  -9   19.83    4.72
  -6  -8   8   63.62    6.03
  -6   8   8   76.62    6.71
   6  -8  -8   80.63    6.92
   6   8  -8   69.19    6.40
   6   8  -8   83.97    6.57
  -6  -8   7   40.17    4.66
  -6   8   7   49.08    5.22
  -6   8   7   50.89    4.60
   6  -8  -7   66.10    5.89
   6   8  -7   57.26    5.35
  -6  -8   6  168.78    7.99
  -6   8   6  191.51    8.67
  -6   8   6  188.16    7.40
   6  -8  -6  173.05    8.49
   6   8  -6  187.08    8.51
  -6  -8   5   45.22    4.03
  -6   8   5   55.41    4.62
  -6   8   5   57.68    3.95
   6  -8  -5   53.61    4.73
   6   8  -5   52.68    4.50
  -6  -8   4  140.49    6.14
  -6   8   4  166.33    7.32
  -6   8   4  149.41    5.48
   6  -8  -4  199.18    7.82
   6  -8  -4  200.79    6.61
   6   8  -4  194.16    7.95
  -6  -8   3  104.42    4.94
  -6   8   3  113.98    5.90
  -6   8   3  100.63    4.19
   6  -8  -3   93.48    5.02
   6  -8  -3   89.19    4.75
   6   8  -3  105.94    5.83
  -6  -8   2  512.20    9.97
  -6   8   2  539.23   12.24
  -6   8   2  534.29    9.09
   6  -8  -2  538.48   10.63
   6  -8  -2  529.82   11.72
   6   8  -2  521.43   12.30
   6   8  -2  534.85    8.13
  -6  -8   1  138.60    5.13
  -6   8   1  135.26    6.35
  -6   8   1  141.79    4.91
   6  -8  -1  113.55    4.48
   6  -8  -1  105.37    5.63
   6   8  -1  107.40    5.68
   6   8  -1  103.65    3.58
  -6   8   0   36.48    2.84
   6  -8   0   53.66    2.87
   6  -8   0   46.50    4.12
   6   8   0   47.71    4.03
   6   8   0   46.02    2.86
   6   8   0   41.27    3.82
  -6   8  -1   86.41    4.62
   6  -8   1   70.25    5.08
   6   8   1   76.19    5.10
   6   8   1   72.90    5.00
   6   8   1   75.41    4.08
   6   8   1   71.41    4.97
  -6   8  -2  249.06    8.46
   6  -8   2  235.07    9.30
   6   8   2  219.73    8.64
   6   8   2  220.85    8.66
   6   8   2  249.76    8.08
   6   8   2  221.16    8.69
  -6   8  -3  265.51    9.59
   6  -8   3  235.22    9.69
   6   8   3  262.87    9.22
   6  -8   4   39.29    4.62
   6   8   4   39.81    4.51
   6  -8   5  101.52    7.09
   6  -8   5   89.50    7.42
   6   8   5  109.93    7.54
  -6 -10   8   89.48    7.13
  -6  10   8  109.68    7.86
   6 -10  -8  122.06    8.63
   6  10  -8  102.84    7.66
   6  10  -8  120.00    7.80
  -6 -10   7   11.96    3.25
  -6  10   7   13.98    3.57
  -6  10   7   13.85    3.21
   6 -10  -7   12.18    3.51
   6  10  -7   14.34    3.45
  -6 -10   6   14.97    3.22
  -6  10   6   17.96    3.62
  -6  10   6   12.62    2.71
   6 -10  -6   13.85    3.34
   6  10  -6   10.82    2.94
  -6 -10   5    0.90    1.32
  -6  10   5    2.96    1.95
  -6  10   5    2.64    1.52
   6 -10  -5    2.38    1.79
   6  10  -5    2.55    1.89
  -6 -10   4   86.26    4.85
  -6  10   4   93.58    5.70
  -6  10   4   89.22    4.68
   6 -10  -4  111.66    6.10
   6 -10  -4   98.47    4.95
   6  10  -4  102.67    6.10
  -6 -10   3    2.80    1.26
  -6  10   3    3.42    1.65
  -6  10   3    1.51    1.11
   6 -10  -3    1.69    1.33
   6 -10  -3    1.94    1.33
   6  10  -3    1.29    1.42
  -6 -10   2  286.49    7.29
  -6  10   2  281.71    9.09
  -6  10   2  277.13    7.42
   6 -10  -2  281.19    7.85
   6 -10  -2  278.18    8.93
   6  10  -2  275.53    9.35
   6  10  -2  275.81    6.52
  -6 -10   1   60.05    3.31
  -6  10   1   52.69    4.20
  -6  10   1   55.85    3.58
   6 -10  -1   55.07    3.26
   6 -10  -1   55.11    4.40
   6  10  -1   52.56    4.37
   6  10  -1   52.81    3.05
  -6  10   0  374.57    9.27
   6 -10   0  311.04   10.22
   6  10   0  318.85   10.27
   6  10   0  314.02    7.69
   6  10   0  315.70   10.24
  -6  10  -1    7.01    1.91
   6 -10   1    6.47    2.26
   6  10   1    6.08    2.28
   6  10   1    5.51    2.17
   6  10   1    4.94    1.65
   6  10   1    4.31    1.98
  -6  10  -2  682.06   14.58
   6 -10   2  585.23   15.02
   6  10   2  555.90   14.33
   6  10   2  559.10   14.36
   6  10   2  622.67   13.16
   6  10   2  552.71   14.29
  -6  10  -3    8.42    2.63
   6 -10   3    8.08    2.58
   6  10   3    5.17    2.04
  -6  10  -4  187.09    9.21
   6 -10   4  155.00    8.58
   6  10   4  180.26    8.78
   6 -10   5   12.59    3.47
   6 -10   5   13.55    3.93
   6  10   5   16.70    3.95
  -6 -12   8   65.48    6.34
  -6  12   8   73.95    6.73
   6 -12  -8   84.17    7.53
   6  12  -8   72.64    6.56
  -6 -12   7   19.87    3.99
  -6  12   7   19.16    3.93
  -6  12   7   19.34    3.79
   6 -12  -7   23.00    4.49
   6  12  -7   20.21    3.98
   6  12  -7   15.09    3.54
  -6 -12   6   81.32    5.72
  -6 -12   6   69.42    5.37
  -6  12   6   85.77    6.19
  -6  12   6   79.24    5.59
   6 -12  -6   68.94    6.01
   6  12  -6   70.02    5.68
  -6 -12   5   10.95    2.65
  -6 -12   5   11.22    2.62
  -6  12   5   10.90    2.77
  -6  12   5    9.13    2.31
   6 -12  -5   13.78    3.05
   6  12  -5   17.46    3.44
  -6 -12   4  119.88    6.69
  -6 -12   4  111.21    5.42
  -6  12   4  123.71    6.61
  -6  12   4  112.46    5.68
   6 -12  -4  122.42    6.56
   6 -12  -4  112.60    5.58
   6  12  -4  117.02    6.70
  -6 -12   3  165.02    7.63
  -6 -12   3  153.57    5.90
  -6  12   3  165.50    7.31
  -6  12   3  156.45    6.32
   6 -12  -3  146.07    6.54
   6 -12  -3  127.29    6.16
   6  12  -3  145.79    7.30
  -6  12   2  226.45    8.44
  -6  12   2  217.62    7.33
   6 -12  -2  221.63    7.20
   6 -12  -2  227.03    8.50
   6  12  -2  219.99    8.75
   6  12  -2  214.69    7.29
  -6  12   1   14.61    2.51
   6 -12  -1    9.23    2.36
   6  12  -1    6.80    2.20
   6  12  -1    8.16    1.79
  -6  12   0  163.18    6.74
   6 -12   0  190.80    8.45
   6  12   0  169.99    7.98
   6  12   0  173.90    8.07
   6  12   0  171.04    6.28
   6  12   0  182.72    8.28
  -6  12  -1  232.80    8.46
   6 -12   1  204.80    9.07
   6  12   1  201.55    8.86
   6  12   1  195.57    8.72
   6  12   1  216.47    7.59
   6  12   1  203.11    8.96
  -6  12  -2  374.79   11.43
   6 -12   2  323.89   11.72
   6  12   2  312.52   11.33
   6  12   2  312.87   11.33
   6  12   2  337.36   10.30
   6  12   2  304.91   11.23
  -6  12  -3  129.82    7.46
   6 -12   3  122.64    7.72
   6  12   3  139.84    7.39
  -6  12  -4   74.16    6.33
   6 -12   4   53.93    5.64
   6  12   4   59.71    5.65
   6 -12   5   43.32    6.11
   6 -12   5   37.69    6.18
   6  12   5   44.37    6.19
  -6 -14   8   68.11    6.47
   6 -14  -8   72.28    7.61
  -6 -14   7   35.46    5.06
  -6  14   7   47.30    5.45
  -6  14   7   40.24    5.45
   6 -14  -7   53.18    6.01
   6  14  -7   48.94    5.12
   6  14  -7   54.07    5.44
  -6 -14   6   60.48    5.25
  -6  14   6   68.63    5.80
  -6  14   6   55.00    5.23
   6 -14  -6   53.23    5.60
   6  14  -6   46.23    5.11
   6  14  -6   46.94    4.97
  -6 -14   5  190.30    8.77
  -6  14   5  197.49    8.64
  -6  14   5  184.24    8.16
   6 -14  -5  192.49    9.06
   6  14  -5  167.75    8.36
  -6 -14   4   65.25    5.39
  -6  14   4   65.92    5.15
  -6  14   4   67.80    5.01
   6 -14  -4   76.37    5.49
   6 -14  -4   73.37    4.87
   6  14  -4   72.32    5.63
  -6 -14   3   37.52    4.11
  -6  14   3   43.93    4.21
  -6  14   3   37.00    3.75
   6 -14  -3   31.36    3.50
   6 -14  -3   30.04    3.51
   6  14  -3   31.80    4.37
  -6 -14   2  180.85    8.45
  -6  14   2  190.36    7.94
  -6  14   2  171.58    7.13
   6 -14  -2  190.40    6.89
   6 -14  -2  177.54    7.96
   6  14  -2  184.17    8.48
  -6  14   1  166.63    7.09
   6 -14  -1  163.85    7.94
   6  14  -1  171.64    8.27
   6  14  -1  170.30    6.49
  -6  14   0  127.43    6.51
   6 -14   0  122.06    7.19
   6  14   0  120.82    7.18
   6  14   0  130.00    7.40
   6  14   0  131.18    6.03
   6  14   0  117.18    7.02
  -6  14  -1  178.86    7.94
   6 -14   1  163.88    8.51
   6  14   1  167.42    8.58
   6  14   1  168.65    8.63
   6  14   1  171.35    7.32
   6  14   1  182.80    8.94
  -6  14  -2  138.27    7.51
   6 -14   2  124.25    7.84
   6  14   2  124.33    7.66
   6  14   2  127.55    7.74
   6  14   2  132.41    7.03
   6  14   2  118.13    7.56
  -6  14  -3   69.49    5.92
   6 -14   3   58.35    5.89
   6  14   3   65.58    5.70
  -6  14  -4   28.77    5.00
   6 -14   4   14.02    3.83
   6  14   4   19.31    4.18
  -6  16   7   28.52    4.94
   6 -16  -7   36.81    6.01
  -6 -16   6   95.24    6.82
  -6  16   6   96.50    6.91
   6 -16  -6   87.35    7.05
   6  16  -6   90.86    6.67
  -6 -16   5  267.33   10.95
  -6  16   5  300.91   10.68
  -6  16   5  278.61   10.62
   6 -16  -5  270.12   10.97
   6  16  -5  253.95   10.49
  -6 -16   4   84.47    6.32
  -6  16   4   87.88    5.84
  -6  16   4   76.80    5.66
   6 -16  -4   85.38    5.97
   6 -16  -4   74.50    6.05
   6  16  -4   72.78    5.86
  -6 -16   3  253.53   10.50
  -6  16   3  271.54    9.62
  -6  16   3  258.74    9.53
   6 -16  -3  285.60    9.55
   6 -16  -3  269.06    9.82
   6  16  -3  272.54   10.56
  -6 -16   2   41.03    4.51
  -6  16   2   47.29    4.41
  -6  16   2   45.70    4.32
   6 -16  -2   45.70    4.57
   6  16  -2   40.26    4.58
  -6 -16   1  166.30    8.56
  -6  16   1  186.03    8.08
   6 -16  -1  189.03    8.92
   6  16  -1  180.51    8.89
   6  16  -1  207.90   12.29
  -6  16   0   55.76    4.82
   6 -16   0   54.13    5.31
   6  16   0   49.75    5.02
   6  16   0   55.52    5.23
   6  16   0   54.85    4.53
   6  16   0   51.73    5.24
  -6  16  -1   91.25    6.24
   6 -16   1   99.23    7.09
   6  16   1   96.88    7.05
   6  16   1   93.59    6.82
   6  16   1  108.22    6.30
   6  16   1  113.09    7.55
  -6  16  -2   32.07    4.77
   6 -16   2   21.45    4.11
   6  16   2   30.56    5.24
   6  16   2   28.72    4.87
   6  16   2   29.36    4.29
   6  16   2   35.21    5.49
  -6  16  -3   18.73    4.05
   6 -16   3    9.52    3.36
   6  16   3   13.66    3.43
  -6  16  -4    3.84    2.73
   6 -16   4    2.89    2.52
   6  16   4    2.59    2.41
  -6 -18   6  101.29    7.53
  -6  18   6  106.50    7.57
   6 -18  -6  118.88    8.27
  -6 -18   5   32.64    4.97
  -6  18   5   33.17    4.98
   6 -18  -5   34.63    5.14
   6  18  -5   36.21    5.21
  -6 -18   4  121.13    7.91
  -6  18   4  126.15    7.57
   6 -18  -4  131.35    7.48
   6  18  -4  117.61    7.53
  -6 -18   3   57.85    5.72
  -6  18   3   60.45    5.36
   6 -18  -3   48.17    4.79
   6  18  -3   63.05    5.69
  -6 -18   2   45.90    5.14
  -6  18   2   51.71    5.04
   6 -18  -2   55.47    5.26
   6  18  -2   51.37    5.27
  -6 -18   1  110.49    7.43
  -6  18   1  111.24    6.84
   6 -18  -1   84.87    6.52
   6  18  -1  101.62    7.18
  -6  18   0   80.65    6.08
   6 -18   0   79.17    6.59
   6  18   0   83.05    6.69
   6  18   0   79.64    6.53
   6  18   0   78.22    6.60
  -6  18  -1   73.36    6.06
   6 -18   1   67.32    6.37
   6  18   1   73.97    6.45
   6  18   1   69.63    6.24
   6  18   1   76.65    7.90
   6  18   1   73.67    6.56
  -6  18  -2    1.38    2.08
   6 -18   2    1.57    2.11
   6  18   2    0.88    2.21
   6  18   2    0.79    2.04
   6  18   2    3.15    2.42
   6  18   2    1.09    1.91
  -6  18  -3  123.25    8.38
   6 -18   3   95.40    7.91
   6  18   3  106.68    9.36
  -6 -20   6   27.94    5.19
  -6  20   6   29.65    5.33
   6 -20  -6   28.91    5.39
  -6 -20   5    5.02    2.67
  -6  20   5    2.83    2.56
   6 -20  -5    4.36    2.67
   6  20  -5    4.51    2.57
  -6 -20   4   64.44    6.35
  -6  20   4   69.62    6.28
   6 -20  -4   58.67    5.81
   6  20  -4   54.36    5.79
  -6 -20   3    4.67    2.47
  -6  20   3    2.20    2.26
   6 -20  -3    1.19    1.78
   6  20  -3    4.21    2.53
  -6 -20   2   17.53    3.87
  -6  20   2   23.49    4.25
   6 -20  -2   22.79    4.39
   6  20  -2   23.73    4.49
  -6 -20   1   54.26    5.78
  -6  20   1   60.21    5.67
   6 -20  -1   51.05    5.61
   6  20  -1   49.75    5.62
  -6  20   0  270.83   11.28
   6 -20   0  222.38   10.97
   6  20   0  223.67   10.92
   6  20   0  224.90   10.94
   6  20   0  226.16   11.13
  -6  20  -1   11.91    3.32
   6 -20   1   13.19    3.88
   6  20   1   16.33    4.22
   6  20   1   11.81    3.61
   6  20   1   12.69    3.74
  -6  20  -2   40.41    5.72
   6 -20   2   23.59    4.95
   6  20   2   22.61    4.94
   6  20   2   17.47    4.34
   6  20   2   23.56    4.82
  -6 -22   4   99.23    8.02
  -6  22   4  108.79    7.97
   6  22  -4   73.77    6.76
  -6 -22   3   27.28    5.28
  -6  22   3   25.69    4.80
   6 -22  -3   20.44    4.26
   6  22  -3   19.66    4.24
  -6 -22   2   44.28    6.37
  -6  22   2   51.04    5.69
   6 -22  -2   66.19    6.49
   6  22  -2   57.51    6.10
  -6 -22   1   35.01    5.49
  -6  22   1   42.78    5.32
   6 -22  -1   33.73    5.48
   6  22  -1   38.75    5.87
  -6  22   0  251.13   11.50
   6 -22   0  189.50   10.71
   6  22   0  201.32   10.94
   6  22   0  226.01   11.57
  -6  22  -1   23.24    4.81
   6 -22   1   15.21    4.16
   6  22   1   25.24    5.35
   6  22   1   23.46    4.91
   6  22   1   25.01    5.30
  -6  24   2   46.34    6.45
   6 -24  -2   45.19    6.51
   6  24  -2   37.11    5.71
  -7  -1   9    1.27    2.45
  -7   1   9    1.16    2.35
   7  -1  -9    1.10    2.16
   7   1  -9    0.55    2.16
  -7  -1   8   56.59    5.82
  -7   1   8   54.88    5.94
   7  -1  -8   51.44    5.52
   7   1  -8   52.01    5.62
  -7  -1   7    3.67    2.29
  -7   1   7    3.34    2.02
   7  -1  -7    5.19    2.47
   7   1  -7    4.32    2.33
  -7  -1   6   20.22    3.61
  -7   1   6   29.71    4.50
   7  -1  -6   45.69    4.71
   7   1  -6   43.93    4.70
  -7  -1   5   22.15    3.49
  -7   1   5   28.91    4.17
   7  -1  -5   20.48    3.45
   7   1  -5   29.22    4.19
  -7  -1   4  326.94   10.09
  -7   1   4  287.66    9.55
   7  -1  -4  315.15    9.90
   7   1  -4  326.35   10.19
  -7  -1   3   58.67    4.25
  -7   1   3   60.05    4.37
   7  -1  -3   58.40    4.27
   7   1  -3   50.92    4.01
  -7  -1   2  253.66    8.31
  -7   1   2  262.09    8.66
   7  -1  -2  262.99    8.17
   7   1  -2  261.89    8.35
  -7  -1   1   76.19    4.73
  -7   1   1   71.61    4.74
   7  -1  -1   62.93    4.02
   7   1  -1   66.31    4.25
   7  -1   0  587.41   13.55
   7  -1   0  572.84   11.17
   7  -1   0  598.57   13.67
   7   1   0  584.29   11.83
   7  -1   1  243.24    9.12
   7  -1   1  235.24    7.12
   7  -1   1  241.73    9.09
   7   1   1  248.17    9.20
   7   1   1  243.71    7.70
   7   1   1  235.34    8.95
   7  -1   2  323.19   10.85
   7   1   2  327.68   10.86
   7   1   2  334.36    9.14
   7   1   2  318.93   10.71
   7  -1   3   45.84    4.77
   7   1   3   47.02    4.72
   7  -1   4  176.19    8.69
   7   1   4  176.14    8.58
   7  -1   5   13.62    3.69
   7   1   5   19.05    4.30
  -7  -3   9   28.95    5.36
  -7   3   9   35.27    5.85
   7  -3  -9   37.07    6.03
   7   3  -9   32.60    5.47
  -7  -3   8   75.11    6.70
  -7   3   8   67.99    6.31
   7  -3  -8   71.70    6.56
   7   3  -8   72.87    6.50
  -7  -3   7   10.28    2.93
  -7   3   7   10.66    3.13
   7  -3  -7   20.46    4.09
   7   3  -7   23.51    4.18
  -7  -3   6   94.76    6.37
  -7   3   6   97.07    6.44
   7  -3  -6  110.32    6.90
   7   3  -6  100.29    6.50
  -7  -3   5  198.31    8.28
  -7   3   5  212.64    8.77
   7  -3  -5  230.29    9.10
   7  -3  -5  233.01    7.16
   7   3  -5  227.78    9.13
  -7  -3   4  214.74    8.11
  -7   3   4  235.20    8.78
   7  -3  -4  251.20    7.81
   7  -3  -4  252.04    8.86
   7  -3  -4  257.75    7.92
   7   3  -4  246.98    9.02
  -7  -3   3  147.26    6.42
  -7   3   3  167.39    7.20
   7  -3  -3  160.64    6.51
   7  -3  -3  155.18    6.57
   7  -3  -3  160.32    6.52
   7   3  -3  156.55    6.90
  -7  -3   2  161.50    6.53
  -7   3   2  168.14    7.13
   7  -3  -2  205.78    7.65
   7  -3  -2  213.02    7.24
   7  -3  -2  209.22    7.70
   7   3  -2  201.35    7.58
  -7  -3   1  442.11   10.69
  -7   3   1  411.90   11.09
   7  -3  -1  402.90   10.96
   7  -3  -1  393.86    9.26
   7  -3  -1  396.94   10.88
   7   3  -1  399.20   10.37
   7  -3   0  281.71    9.56
   7  -3   0  284.58    7.54
   7  -3   0  291.50    9.72
   7   3   0  290.65    8.84
   7  -3   1  121.41    6.65
   7   3   1  107.76    5.52
   7  -3   2  101.16    6.38
   7   3   2  103.75    5.60
   7  -3   3  220.29    9.52
   7   3   3  228.75    9.47
   7   3   3  215.43    9.16
   7  -3   4   13.80    3.29
   7   3   4   12.98    3.10
   7  -3   5   28.43    5.14
   7   3   5   28.84    4.89
  -7  -5   9   44.50    6.57
  -7   5   9   45.74    6.65
   7  -5  -9   54.94    6.51
   7   5  -9   53.91    6.05
  -7  -5   8    8.12    3.08
  -7   5   8   10.91    3.55
   7  -5  -8   10.33    3.42
   7   5  -8   10.46    3.38
  -7  -5   7  162.91    8.73
  -7   5   7  182.44    9.29
   7  -5  -7  200.95    9.88
   7   5  -7  197.37    9.56
  -7  -5   6   28.38    4.37
  -7   5   6   31.67    4.53
   7  -5  -6   35.62    4.39
   7   5  -6   31.77    4.59
  -7  -5   5  206.88    8.47
  -7   5   5  226.64    9.16
   7  -5  -5  251.61    9.54
   7  -5  -5  255.94    7.73
   7   5  -5  235.22    9.33
  -7  -5   4   65.71    4.67
  -7   5   4   71.87    5.11
   7  -5  -4   71.74    4.91
   7  -5  -4   66.33    4.26
   7   5  -4   71.91    5.20
  -7  -5   3  380.64   10.09
  -7   5   3  420.85   11.51
   7  -5  -3  465.86   11.22
   7  -5  -3  457.54   11.02
   7   5  -3  458.97   11.98
  -7  -5   2   68.09    4.30
  -7   5   2   68.62    4.84
   7  -5  -2   71.67    4.29
   7  -5  -2   64.86    4.55
   7   5  -2   64.60    4.64
  -7  -5   1  304.07    8.67
  -7   5   1  294.78    9.65
   7  -5  -1  281.83    7.63
   7  -5  -1  291.18    9.51
   7   5  -1  270.97    8.95
   7  -5   0  204.16    6.11
   7  -5   0  195.30    8.10
   7   5   0  193.07    7.60
   7  -5   1   29.35    4.14
   7   5   1   27.23    3.24
   7  -5   2  111.97    6.81
   7   5   2  114.44    6.19
   7   5   2  111.86    6.11
   7  -5   3  114.85    7.17
   7   5   3  120.51    6.58
   7   5   3  116.77    6.50
   7   5   3  114.86    6.46
   7  -5   4   16.09    3.56
   7   5   4   17.96    3.64
   7   5   4   15.92    3.46
   7  -5   5   56.06    6.34
   7   5   5   60.47    5.96
  -7  -7   9   17.74    4.48
  -7   7   9   19.14    4.55
   7  -7  -9   27.87    6.21
   7   7  -9   23.84    4.92
   7   7  -9   25.41    4.94
  -7  -7   8   60.81    6.16
  -7   7   8   69.78    6.48
   7  -7  -8   79.64    7.13
   7   7  -8   67.01    6.21
  -7  -7   7  106.87    7.19
  -7   7   7  126.39    8.06
   7  -7  -7  123.87    7.94
   7   7  -7  116.23    7.45
  -7  -7   6  113.41    6.85
  -7   7   6  137.72    7.83
   7  -7  -6  135.16    7.80
   7   7  -6  134.37    7.69
  -7  -7   5   67.20    5.03
  -7   7   5   85.69    5.99
   7  -7  -5   71.43    5.46
   7   7  -5   75.03    5.66
  -7  -7   4   65.05    4.57
  -7   7   4   67.15    5.06
   7  -7  -4   87.03    5.52
   7  -7  -4   78.78    4.69
   7   7  -4   85.87    5.75
  -7  -7   3  179.36    6.90
  -7   7   3  181.16    7.76
   7  -7  -3  189.00    7.29
   7  -7  -3  179.49    7.15
   7   7  -3  194.33    8.16
  -7  -7   2  180.41    6.64
  -7   7   2  175.68    7.58
   7  -7  -2  205.87    7.03
   7  -7  -2  199.44    7.81
   7   7  -2  196.95    8.01
  -7  -7   1   46.16    3.48
  -7   7   1   47.25    4.17
   7  -7  -1   38.52    2.99
   7  -7  -1   45.46    4.18
   7   7  -1   39.90    3.93
   7  -7   0   24.20    3.75
   7   7   0   25.00    3.68
  -7   7  -1  245.67    7.64
   7  -7   1  211.62    9.02
   7   7   1  219.94    8.62
  -7   7  -2   48.46    4.07
   7  -7   2   51.94    5.00
   7   7   2   50.24    4.54
   7   7   2   51.18    4.60
   7   7   2   54.79    4.75
   7  -7   3  117.99    7.42
   7   7   3  122.05    6.98
   7   7   3  118.67    6.90
   7   7   3  113.55    6.78
   7  -7   4   90.33    6.92
   7   7   4   78.40    8.03
   7   7   4   98.45    9.66
   7   7   4   89.01    9.05
   7   7   4   90.65    9.51
   7  -7   5   68.86   10.91
   7  -7   5   53.74    6.26
  -7  -9   8   57.86    6.05
  -7   9   8   65.14    6.35
   7  -9  -8   70.81    6.91
   7   9  -8   75.47    6.63
  -7  -9   7    2.12    1.93
  -7   9   7    0.96    2.12
   7  -9  -7    1.52    2.00
   7   9  -7    1.02    1.96
  -7  -9   6  100.09    6.45
  -7   9   6  118.09    7.37
   7  -9  -6   98.19    6.75
   7   9  -6  100.30    6.83
  -7  -9   5   29.17    4.05
  -7   9   5   31.54    4.47
   7  -9  -5   23.58    3.88
   7   9  -5   19.53    3.62
  -7  -9   4   20.81    3.19
  -7   9   4   22.04    3.67
   7  -9  -4   31.24    3.64
   7  -9  -4   26.19    3.11
   7   9  -4   29.50    3.67
  -7  -9   3  122.54    5.68
  -7   9   3  125.54    6.65
   7  -9  -3  109.44    5.71
   7  -9  -3  106.84    5.78
   7   9  -3  114.32    6.57
  -7  -9   2  637.10   12.01
  -7   9   2  677.04   15.03
   7  -9  -2  697.33   12.79
   7  -9  -2  639.87   14.23
   7   9  -2  626.01   14.65
  -7  -9   1   43.50    3.32
  -7   9   1   44.29    4.34
   7  -9  -1   50.40    3.42
   7  -9  -1   47.34    4.41
   7   9  -1   46.14    4.33
  -7   9   0  139.34    5.76
   7  -9   0  116.33    6.77
   7   9   0  112.53    6.45
  -7   9  -1  196.80    7.31
   7  -9   1  169.89    8.36
   7   9   1  168.37    7.99
   7   9   1  162.32    7.85
  -7   9  -2  266.49    9.24
   7  -9   2  241.54   10.20
   7   9   2  236.06    9.70
   7   9   2  243.83    9.85
   7   9   2  236.65    9.71
  -7   9  -3   88.70    6.07
   7  -9   3   89.33    6.78
   7   9   3   79.42    6.11
   7   9   3   81.23    6.16
   7   9   3   90.50    6.46
   7  -9   4  113.46    7.83
   7   9   4  108.59    7.33
   7   9   4  116.83    7.59
   7   9   4  112.96    7.48
   7  -9   5   21.20    4.47
  -7 -11   8   45.02    5.43
  -7  11   8   50.60    6.00
   7 -11  -8   63.66    6.71
   7  11  -8   52.88    5.90
   7  11  -8   62.28    6.33
  -7 -11   7    2.10    2.05
  -7  11   7    1.20    2.21
   7 -11  -7    5.07    2.65
   7  11  -7    4.96    2.64
  -7 -11   6  180.10    8.50
  -7  11   6  213.25    9.76
   7 -11  -6  193.99    9.60
   7  11  -6  189.29    9.25
  -7 -11   5   34.44    3.76
  -7  11   5   36.05    4.39
   7 -11  -5   35.93    4.14
   7  11  -5   31.10    4.54
  -7 -11   4    1.33    1.25
  -7  11   4    0.39    1.55
   7 -11  -4   10.57    2.66
   7 -11  -4    7.88    2.10
   7  11  -4   10.51    2.78
  -7 -11   3   31.71    3.08
  -7  11   3   33.77    4.02
   7 -11  -3   33.10    3.48
   7 -11  -3   33.61    3.69
   7  11  -3   29.45    4.22
  -7  11   2  757.15   16.19
   7 -11  -2  826.96   14.04
   7 -11  -2  770.11   16.18
   7  11  -2  751.67   16.70
  -7  11   1   82.87    5.38
   7 -11  -1   70.04    5.42
   7  11  -1   60.41    5.15
  -7  11   0  377.29    9.91
   7 -11   0  281.58   10.63
   7  11   0  281.79   10.54
  -7  11  -1   33.04    3.51
   7 -11   1   22.32    3.95
   7  11   1   32.98    4.84
   7  11   1   24.93    4.16
   7  11   1   21.87    3.89
  -7  11  -2  382.30   11.60
   7 -11   2  344.98   12.60
   7  11   2  324.29   11.83
   7  11   2  324.65   11.82
   7  11   2  327.54   11.88
  -7  11  -3   68.62    5.71
   7 -11   3   54.01    5.68
   7  11   3   46.71    5.14
   7  11   3   52.03    5.39
   7  11   3   59.45    5.68
   7 -11   4  165.64    9.58
   7  11   4  134.13    8.40
   7  11   4  138.87    8.53
   7  11   4  148.36    8.80
  -7 -13   8   52.57    5.84
  -7  13   8   74.94    7.12
   7 -13  -8   67.75    8.20
   7  13  -8   75.14    6.77
   7  13  -8   78.88    7.57
  -7 -13   7   19.71    3.96
  -7  13   7   21.43    4.43
   7 -13  -7   29.78    5.30
   7  13  -7   23.46    4.47
  -7  13   6  198.17    9.54
   7 -13  -6  181.76    9.52
   7  13  -6  169.54    8.99
  -7  13   5  108.13    6.93
   7 -13  -5   84.91    6.27
   7  13  -5   83.73    6.38
  -7  13   4   56.35    5.06
   7 -13  -4   67.17    5.31
   7 -13  -4   68.77    4.96
   7  13  -4   69.63    5.79
  -7  13   3   10.81    2.96
   7 -13  -3   13.56    2.77
   7 -13  -3   14.02    2.93
   7  13  -3   13.16    3.30
  -7  13   2  307.36   10.68
   7 -13  -2  324.15   11.02
   7  13  -2  317.43   11.41
  -7  13   1  240.73    8.24
   7 -13  -1  240.97    9.92
   7  13  -1  235.14    9.93
  -7  13   0   48.72    4.08
   7 -13   0   36.53    4.36
   7  13   0   35.43    4.40
  -7  13  -1  156.62    7.39
   7 -13   1  128.41    7.83
   7  13   1  129.90    7.85
   7  13   1  129.52    7.82
   7  13   1  128.37    7.81
  -7  13  -2   38.30    4.33
   7 -13   2   44.78    5.19
   7  13   2   46.38    5.05
   7  13   2   46.42    5.03
   7  13   2   50.78    5.33
  -7  13  -3   39.58    4.76
   7 -13   3   44.10    6.21
   7  13   3   43.67    5.29
   7  13   3   41.99    5.87
   7  13   3   47.90    5.44
  -7  13  -4  135.91    8.58
   7 -13   4  101.76    7.98
   7  13   4   85.09    7.33
   7  13   4   87.96    7.43
   7  13   4  105.89    7.98
  -7  15   7  236.38   10.96
   7 -15  -7  226.85   11.54
   7  15  -7  223.90   10.75
  -7  15   6   25.92    4.61
   7 -15  -6   21.30    4.41
   7  15  -6   17.94    3.93
  -7 -15   5   46.02    5.15
  -7  15   5   45.57    5.08
   7 -15  -5   46.75    5.02
   7  15  -5   48.16    5.24
  -7  15   4   19.75    3.85
   7 -15  -4   24.69    3.98
   7 -15  -4   17.49    3.23
   7  15  -4   21.44    4.21
  -7  15   3  233.76    9.57
   7 -15  -3  255.10    9.06
   7 -15  -3  230.85    9.44
   7  15  -3  234.43   10.27
  -7  15   2   39.86    4.43
  -7  15   2   38.84    4.46
   7 -15  -2   34.59    4.28
   7  15  -2   35.21    4.37
  -7  15   1   99.60    5.91
   7 -15  -1  107.28    7.10
   7  15  -1   96.04    6.78
  -7  15   0    4.34    1.84
   7 -15   0    0.90    1.81
   7  15   0    2.01    2.04
   7  15   0    2.63    2.26
  -7  15  -1   20.86    3.66
   7 -15   1   13.01    3.55
   7  15   1   15.03    3.79
   7  15   1   14.98    3.63
   7  15   1   17.21    3.82
  -7  15  -2   20.97    3.99
   7 -15   2   25.10    4.74
   7  15   2   21.49    4.55
   7  15   2   20.85    4.37
   7  15   2   24.48    4.71
  -7  15  -3   20.26    4.26
   7 -15   3   18.52    4.46
   7  15   3   13.02    3.81
   7  15   3   14.52    3.95
   7  15   3   19.63    4.47
  -7 -17   6   18.62    4.07
   7 -17  -6   15.74    4.01
   7  17  -6   18.99    4.25
  -7 -17   5   79.25    6.68
  -7  17   5   72.01    6.26
   7 -17  -5   82.36    6.60
   7  17  -5   73.17    6.38
  -7 -17   4   97.73    7.29
  -7  17   4  103.28    6.82
   7 -17  -4  102.58    6.72
   7  17  -4   96.41    7.16
  -7  17   3  104.75    6.79
   7 -17  -3   77.95    6.02
   7  17  -3   89.84    6.79
  -7  17   2   16.30    3.45
   7 -17  -2   21.23    4.11
   7  17  -2   14.99    3.51
  -7  17   1   81.03    5.86
   7 -17  -1   66.12    6.04
   7  17  -1   75.82    6.54
  -7  17   0   63.99    5.38
   7 -17   0   60.00    5.99
   7  17   0   65.22    6.21
   7  17   0   66.74    6.30
  -7  17  -1   48.22    5.12
   7 -17   1   28.98    4.92
   7  17   1   27.29    5.00
   7  17   1   35.71    5.78
   7  17   1   33.79    5.53
  -7  17  -2   59.85    5.82
   7 -17   2   49.39    6.78
   7  17   2   47.97    6.73
   7  17   2   49.92    5.95
   7  17   2   42.65    6.17
  -7  17  -3  129.22    8.57
   7 -17   3  115.26    8.81
   7  17   3  118.80    8.72
   7  17   3  114.81    8.58
   7  17   3  117.62    8.82
  -7 -19   6   24.99    4.85
   7 -19  -6   31.23    5.20
   7  19  -6   31.19    5.23
  -7 -19   5   11.64    3.54
   7 -19  -5   12.15    3.51
   7  19  -5    9.86    3.38
  -7 -19   4  147.60    9.19
   7  19  -4  136.39    8.64
  -7 -19   3   85.94    7.21
   7 -19  -3   67.14    6.06
   7  19  -3   68.71    6.45
  -7  19   2   21.45    4.47
   7 -19  -2   11.41    3.29
   7  19  -2   10.40    3.47
  -7  19   1   59.42    5.49
   7 -19  -1   48.28    5.66
   7  19  -1   48.20    5.71
  -7  19   0   70.61    6.04
   7 -19   0   66.27    6.60
   7  19   0   72.47    6.77
   7  19   0   64.76    6.33
  -7  19  -1  113.99    7.70
   7 -19   1  105.33    8.29
   7  19   1  120.76    8.72
   7  19   1  110.70    8.43
   7  19   1  109.82    8.38
  -7  19  -2   22.58    4.52
   7 -19   2   21.71    5.65
   7  19   2   38.65    7.46
   7  19   2   36.81    7.10
   7  19   2   31.35    6.55
  -7 -21   4   72.19    7.04
   7  21  -4   71.53    6.97
  -7 -21   3    1.07    2.36
   7 -21  -3    1.40    2.10
   7  21  -3    1.30    2.48
   7 -21  -2   89.68    7.35
   7  21  -2  102.10    7.84
  -7  21   1    1.01    2.16
   7 -21  -1    1.06    2.22
   7  21  -1   -1.30    2.06
  -7  21   0   77.47    6.80
   7 -21   0   62.26    6.73
   7  21   0   74.22    7.26
  -8   0   9   -0.58    2.06
   8   0  -9   -1.02    2.07
  -8   0   8   61.30    6.37
   8   0  -8   54.89    6.08
  -8   0   7    1.26    1.85
   8   0  -7   -0.56    1.75
  -8   0   6   10.92    3.15
   8   0  -6    5.21    2.57
  -8   0   5    0.56    1.57
   8   0  -5   -0.05    1.55
  -8   0   4  789.10   16.61
   8   0  -4  837.73   17.01
  -8   0   3    0.67    1.27
   8   0  -3    0.51    1.31
  -8   0   2  269.49    9.43
   8   0  -2  253.87    8.72
  -8   0   1    2.76    1.70
   8   0  -1    0.45    1.10
   8   0   0  599.30   14.87
   8   0   0  618.61   12.86
   8   0   0  587.52   14.73
   8   0   1   -0.24    1.42
   8   0   1    0.00    1.05
   8   0   1    0.27    1.34
   8   0   2  399.62   12.97
   8   0   2  403.86   13.03
   8   0   3    0.74    1.79
   8   0   4   39.94    5.49
  -8  -2   9    0.00    2.32
  -8   2   9    1.75    2.66
   8  -2  -9   -0.07    2.24
   8   2  -9    1.74    2.29
  -8  -2   8  143.20    9.11
  -8   2   8  146.18    9.25
   8  -2  -8  153.97    9.46
   8   2  -8  171.94    9.84
  -8  -2   7   40.63    5.01
  -8   2   7   43.72    5.30
   8  -2  -7   47.04    5.37
   8   2  -7   41.58    5.69
  -8  -2   6    0.27    1.68
  -8   2   6    0.45    1.78
   8  -2  -6    4.60    2.48
   8   2  -6    4.04    2.27
  -8  -2   5   55.14    4.86
  -8   2   5   47.89    4.66
   8  -2  -5   53.87    4.07
   8  -2  -5   57.83    5.12
   8  -2  -5   55.67    4.18
   8   2  -5   57.41    5.15
  -8  -2   4  356.49   11.13
  -8   2   4  339.83   11.11
   8  -2  -4  400.76   10.83
   8  -2  -4  396.16   11.67
   8  -2  -4  394.41   10.74
   8   2  -4  406.47   12.05
  -8  -2   3  232.75    8.75
  -8   2   3  232.00    9.04
   8  -2  -3  214.62    8.27
   8  -2  -3  219.16    8.35
   8  -2  -3  212.58    8.22
   8   2  -3  205.92    8.36
  -8  -2   2  174.20    7.50
  -8   2   2  183.01    8.00
   8  -2  -2  161.90    7.44
   8  -2  -2  164.25    6.97
   8  -2  -2  172.76    7.66
   8   2  -2  172.96    7.48
  -8  -2   1  265.49    9.22
  -8   2   1  265.67    9.62
   8  -2  -1  291.35   10.18
   8  -2  -1  288.52    8.70
   8  -2  -1  287.54   10.10
   8   2  -1  280.21    9.21
   8  -2   0  137.80    7.37
   8  -2   0  136.31    5.90
   8  -2   0  124.59    7.05
   8   2   0  136.11    6.49
   8  -2   1  210.67    9.29
   8   2   1  213.33    8.03
   8   2   1  215.59    9.32
   8  -2   2  218.30    9.82
   8   2   2  217.44    9.69
   8   2   2  226.95    9.86
   8  -2   3   57.73    5.61
   8   2   3   48.03    5.14
   8   2   3   56.01    5.54
   8  -2   4   10.83    3.23
   8   2   4   14.84    3.66
  -8  -4   9   22.03    5.64
  -8   4   9   22.31    7.50
   8  -4  -9   27.57    7.93
   8   4  -9   22.73    4.86
  -8  -4   8  104.16    7.88
  -8   4   8  113.14    8.35
   8  -4  -8  119.07    8.49
   8   4  -8  130.38    8.71
  -8  -4   7  109.91    7.58
  -8   4   7  113.72    7.84
   8  -4  -7  123.97    7.99
   8   4  -7  138.43    8.49
  -8  -4   6    8.40    2.77
  -8   4   6    6.02    2.56
   8  -4  -6    8.71    2.79
   8   4  -6   12.74    3.34
  -8  -4   5  111.80    6.59
  -8   4   5  109.70    6.83
   8  -4  -5  139.51    7.49
   8  -4  -5  131.99    6.12
   8   4  -5  131.01    7.41
  -8  -4   4  194.27    8.15
  -8   4   4  223.31    9.24
   8  -4  -4  243.78    9.19
   8  -4  -4  253.25    8.69
   8   4  -4  248.48    9.69
  -8  -4   3  375.63   10.86
  -8   4   3  386.49   11.71
   8  -4  -3  398.81   11.05
   8  -4  -3  383.32   10.98
   8   4  -3  390.05   11.67
  -8  -4   2   83.21    5.19
  -8   4   2   74.79    5.42
   8  -4  -2   81.72    4.94
   8  -4  -2   78.60    5.38
   8   4  -2   75.02    5.18
  -8  -4   1    5.35    1.93
  -8   4   1    4.90    2.03
   8  -4  -1    4.85    1.65
   8  -4  -1    4.51    2.07
   8   4  -1    5.53    1.97
   8  -4   0   12.93    2.99
   8   4   0   13.15    2.77
   8  -4   1  213.85    9.48
   8   4   1  239.53    8.91
   8  -4   2  132.58    7.84
   8   4   2  125.18    6.71
   8  -4   3   83.63    6.65
   8   4   3   84.01    6.47
   8   4   3   83.09    6.43
   8  -4   4    4.96    2.57
   8   4   4    6.09    2.66
  -8  -6   8    9.69    3.50
  -8   6   8    9.86    3.46
   8  -6  -8   10.04    3.58
   8   6  -8    9.42    3.27
  -8  -6   7   45.56    5.20
  -8   6   7   54.18    5.66
   8  -6  -7   52.97    5.79
   8   6  -7   49.53    5.40
  -8  -6   6   93.13    6.54
  -8   6   6  107.98    7.31
   8  -6  -6  116.03    7.47
   8   6  -6  112.57    7.30
  -8  -6   5  166.50    7.97
  -8   6   5  178.02    8.74
   8  -6  -5  215.99    9.27
   8  -6  -5  216.03    9.64
   8   6  -5  211.21    9.50
  -8  -6   4   50.42    4.40
  -8   6   4   48.29    4.75
   8  -6  -4   49.76    4.53
   8  -6  -4   48.89    4.19
   8   6  -4   48.88    4.78
  -8  -6   3   96.05    5.58
  -8   6   3  110.65    6.67
   8  -6  -3   99.48    5.71
   8  -6  -3   93.19    5.72
   8   6  -3   93.88    6.12
  -8  -6   2   49.55    4.10
  -8   6   2   57.15    4.83
   8  -6  -2   66.93    4.49
   8  -6  -2   66.92    5.09
   8   6  -2   59.93    4.84
  -8  -6   1   15.49    2.81
  -8   6   1   19.40    3.55
   8  -6  -1   31.90    3.06
   8  -6  -1   34.45    4.66
   8   6  -1   30.22    4.20
   8  -6   0   21.47    3.63
   8   6   0   23.97    3.76
   8  -6   1  122.44    7.35
   8   6   1  124.91    6.88
   8  -6   2   19.60    4.01
   8   6   2   20.79    3.72
   8  -6   3   86.91    6.88
   8   6   3   90.08    6.72
   8   6   3   90.71    6.83
   8  -6   4   95.10    7.53
  -8  -8   8    1.95    2.21
  -8   8   8    3.28    2.75
   8  -8  -8    8.44    3.47
   8   8  -8    7.50    3.30
  -8  -8   7   29.87    4.90
  -8   8   7   27.91    5.08
   8  -8  -7   32.38    5.33
   8   8  -7   25.06    4.61
  -8  -8   6  187.07    8.92
  -8   8   6  226.11   10.27
   8  -8  -6  237.36   10.55
   8   8  -6  238.87   10.55
  -8  -8   5   59.17    4.97
  -8   8   5   62.16    5.46
   8  -8  -5   47.34    4.84
   8   8  -5   43.83    4.92
  -8  -8   4   11.58    2.70
  -8   8   4   13.06    3.25
   8  -8  -4    6.90    2.38
   8  -8  -4    8.94    2.34
   8   8  -4    6.84    2.46
  -8  -8   3   53.54    4.23
  -8   8   3   55.76    4.91
   8  -8  -3   51.26    4.27
   8  -8  -3   50.52    4.45
   8   8  -3   47.57    4.59
  -8  -8   2  131.87    6.16
  -8   8   2  140.30    7.44
   8  -8  -2  168.96    6.79
   8  -8  -2  157.01    7.69
   8   8  -2  153.87    7.82
  -8  -8   1  262.48    8.53
  -8   8   1  258.01   10.07
   8  -8  -1  259.81   10.12
   8   8  -1  266.33   10.11
   8  -8   0  136.28    7.72
   8   8   0  122.17    7.08
   8  -8   1  211.10    9.81
   8   8   1  227.25    9.59
   8  -8   2    4.67    2.48
   8   8   2    4.01    2.15
   8  -8   3   51.88    5.68
   8   8   3   52.71    5.24
   8   8   3   51.98    5.28
   8  -8   4  184.25   10.30
  -8 -10   8    2.65    2.32
  -8  10   8    3.98    2.89
   8 -10  -8    4.83    3.30
   8  10  -8    8.95    3.39
  -8 -10   7    0.17    1.80
  -8  10   7    3.10    2.56
   8 -10  -7   -0.60    1.90
   8  10  -7    1.69    2.30
  -8 -10   6  109.87    6.95
  -8  10   6  114.37    7.68
   8 -10  -6  122.15    7.86
   8  10  -6  107.28    7.49
  -8 -10   5   21.30    3.65
  -8  10   5   23.00    4.13
   8 -10  -5   25.92    4.17
   8  10  -5   22.41    4.13
  -8 -10   4  251.68    8.98
  -8  10   4  278.78   10.79
   8 -10  -4  247.31    9.56
   8 -10  -4  239.34    8.96
   8  10  -4  234.84   10.13
  -8 -10   3    0.62    1.19
  -8  10   3    0.85    1.90
   8 -10  -3    2.52    1.62
   8 -10  -3    2.60    1.71
   8  10  -3    0.00    1.62
  -8  10   2  361.15   11.98
   8 -10  -2  337.83   11.40
   8  10  -2  337.73   11.79
   8 -10  -1    8.40    2.74
   8  10  -1    9.07    2.65
   8 -10   0  421.37   13.58
   8  10   0  432.73   13.46
   8 -10   1   12.36    3.16
   8  10   1   17.03    3.65
   8 -10   2  106.05    7.60
   8  10   2  107.82    7.30
   8  10   2  109.21    7.35
   8 -10   3    6.21    2.73
   8  10   3    6.07    2.78
   8  10   3    7.42    3.03
   8  10   3    6.85    2.88
  -8 -12   7   33.40    5.08
  -8  12   7   41.97    6.00
   8 -12  -7   34.09    5.59
   8  12  -7   31.73    5.33
  -8 -12   6   88.62    7.26
  -8  12   6   89.53    6.99
   8 -12  -6   89.50    7.04
   8  12  -6   84.21    6.94
  -8  12   5   29.32    4.75
   8 -12  -5   20.62    3.90
   8  12  -5   22.54    4.32
  -8  12   4   33.37    4.78
   8 -12  -4   49.89    4.72
   8 -12  -4   43.85    4.40
   8  12  -4   38.97    4.79
  -8  12   3  124.17    7.51
   8 -12  -3  132.26    6.62
   8 -12  -3  119.42    6.96
   8  12  -3  123.72    7.66
  -8  12   2  301.92   11.26
   8 -12  -2  288.08   10.89
   8  12  -2  297.42   11.43
   8 -12  -1  138.86    8.01
   8  12  -1  146.82    8.29
   8 -12   0  164.52    8.99
   8  12   0  163.84    8.82
   8 -12   1   92.92    7.19
   8  12   1   79.54    6.47
   8 -12   2   34.61    5.42
   8  12   2   37.62    5.59
   8  12   2   38.97    5.77
   8 -12   3   31.97    5.45
   8  12   3   36.38    5.72
   8  12   3   28.50    5.05
   8  12   3   31.65    5.20
  -8  14   7   44.30    6.29
   8 -14  -7   23.23    4.83
   8  14  -7   25.58    5.01
  -8  14   6   98.20    7.37
   8 -14  -6   97.51    7.42
   8  14  -6   84.60    7.11
  -8  14   5   53.48    5.55
   8 -14  -5   64.78    5.78
   8  14  -5   55.79    5.68
  -8  14   4   16.43    3.60
   8 -14  -4   18.97    3.67
   8 -14  -4   12.62    2.91
   8  14  -4   15.48    3.77
  -8  14   3  100.66    6.78
   8 -14  -3  109.99    7.03
   8  14  -3  101.05    7.30
  -8  14   2  123.18    7.62
   8 -14  -2  127.54    7.69
   8  14  -2  130.35    8.01
   8 -14  -1  106.72    7.38
   8  14  -1  101.61    7.29
   8 -14   0   45.56    5.36
   8  14   0   40.43    4.88
   8 -14   1    2.98    2.51
   8  14   1    0.31    1.90
   8 -14   2    5.02    2.70
   8  14   2    5.46    2.95
   8  14   2    8.75    3.25
   8 -14   3   99.34    8.20
   8  14   3   92.84    7.73
   8  14   3   96.35    7.86
   8  14   3   91.13    7.65
  -8  16   6   11.60    3.64
   8 -16  -6    9.32    3.48
   8  16  -6   16.55    4.12
  -8  16   5   92.21    7.04
   8 -16  -5  101.64    7.18
   8  16  -5  103.35    7.77
  -8  16   4   42.70    5.14
   8 -16  -4   31.96    5.00
   8  16  -4   38.68    5.69
  -8  16   3   41.93    4.94
   8 -16  -3   52.28    5.31
   8  16  -3   57.19    5.97
   8 -16  -2   15.69    3.56
   8  16  -2   19.54    4.23
   8 -16  -1   34.86    5.27
   8  16  -1   30.05    5.04
   8 -16   0    7.07    2.96
   8  16   0    4.95    2.65
   8 -16   1   36.78    5.63
   8  16   1   38.68    5.98
   8  16   1   50.44    6.94
   8 -16   2   16.35    4.31
   8  16   2   14.73    4.07
   8  16   2   16.90    4.25
   8  18  -5   67.28    6.66
  -8  18   4   54.14    5.62
   8  18  -4   52.12    6.05
  -8  18   3   47.84    5.47
   8 -18  -3   39.02    5.61
   8  18  -3   31.58    5.19
   8 -18  -2    2.15    2.19
   8  18  -2    6.07    2.89
   8 -18  -1  115.35    8.30
   8  18  -1  108.44    8.21
   8 -18   0   13.16    3.77
   8  18   0   12.90    3.79
   8 -18   1   77.62    7.54
   8  18   1   67.97    6.79
   8  18   1   76.45    7.37
   8  20  -4  127.30    8.95
   8 -20  -3    7.63    3.09
   8  20  -3    3.70    2.92
   8 -20  -2   81.38    7.23
   8  20  -2   89.03    7.78
   8 -20  -1   30.57    5.44
   8  20  -1   51.82    6.40
  -9  -1   8   56.92    6.46
  -9   1   8   61.73    6.42
   9  -1  -8   73.08    7.05
   9   1  -8   69.57    6.96
  -9  -1   7    3.71    2.33
  -9   1   7    8.13    3.28
   9  -1  -7    6.44    2.79
   9   1  -7    5.17    2.82
  -9  -1   6  127.90    8.00
  -9   1   6  122.36    7.89
   9  -1  -6  127.46    8.05
   9   1  -6  125.70    7.91
  -9  -1   5   67.42    5.62
  -9   1   5   77.07    6.14
   9  -1  -5   65.89    5.01
   9  -1  -5   68.50    5.84
   9  -1  -5   68.46    5.07
   9   1  -5   73.59    6.05
  -9  -1   4  134.52    7.51
  -9   1   4  133.56    7.58
   9  -1  -4  155.27    7.56
   9  -1  -4  159.17    8.05
   9  -1  -4  157.52    7.54
   9   1  -4  148.38    7.87
  -9  -1   3  103.70    6.51
  -9   1   3  117.18    6.97
   9  -1  -3  117.58    6.77
   9  -1  -3  127.93    6.96
   9  -1  -3  126.80    7.02
   9   1  -3  124.13    7.00
  -9  -1   2  410.96   12.33
  -9   1   2  421.69   12.71
   9  -1  -2  434.76   13.00
   9  -1  -2  441.49   12.07
   9  -1  -2  441.26   13.08
   9   1  -2  447.40   12.45
  -9  -1   1   61.97    5.19
  -9   1   1   69.67    5.62
   9  -1  -1   60.19    5.37
   9  -1  -1   76.94    5.10
   9  -1  -1   62.22    5.45
   9   1  -1   71.10    5.12
   9  -1   0  103.82    6.94
   9  -1   0  115.70    6.09
   9  -1   0   96.59    6.68
   9   1   0  112.42    7.23
   9   1   0  104.66    6.03
   9   1   0  110.31    7.18
   9  -1   1   40.18    4.87
   9   1   1   40.59    4.87
   9   1   1   39.66    4.82
   9  -1   2  277.72   11.76
   9   1   2  283.25   11.87
   9   1   2  271.60   11.59
   9  -1   3    9.11    3.19
   9   1   3   12.60    3.52
  -9  -3   8   65.40    6.77
  -9   3   8   69.90    7.00
   9  -3  -8   82.59    7.27
   9   3  -8   77.14    7.21
  -9  -3   7   28.98    4.92
  -9   3   7   30.85    5.04
   9  -3  -7   32.61    5.25
   9   3  -7   27.46    4.93
  -9  -3   6    8.21    2.84
  -9   3   6    3.60    2.45
   9  -3  -6    8.42    2.89
   9   3  -6    6.49    2.89
  -9  -3   5  180.51    8.82
  -9   3   5  185.55    9.26
   9  -3  -5  198.56    9.34
   9  -3  -5  196.43    8.12
   9   3  -5  184.98    9.23
  -9  -3   4  162.13    8.04
  -9   3   4  155.74    8.17
   9  -3  -4  190.34    8.26
   9  -3  -4  188.36    8.62
   9  -3  -4  183.23    8.12
   9   3  -4  175.52    8.58
  -9  -3   3   40.22    4.19
  -9   3   3   41.57    4.54
   9  -3  -3   42.03    4.36
   9  -3  -3   42.39    4.26
   9  -3  -3   48.28    4.63
   9   3  -3   45.88    4.50
  -9  -3   2  164.09    7.79
  -9   3   2  176.05    8.55
   9  -3  -2  149.55    7.85
   9  -3  -2  163.53    7.32
   9  -3  -2  154.75    7.96
   9   3  -2  163.10    7.88
  -9  -3   1  215.55    8.91
  -9   3   1  213.01    9.46
   9  -3  -1  247.61    8.55
   9  -3  -1  247.45   10.24
   9   3  -1  246.66    9.45
   9  -3   0    5.55    2.36
   9   3   0    3.55    1.85
   9  -3   1   82.36    6.58
   9   3   1   81.92    6.49
   9   3   1   77.93    5.54
   9   3   1   82.27    6.55
   9  -3   2  175.52    9.56
   9   3   2  168.50    9.37
   9   3   2  181.03    9.57
   9  -3   3   21.10    4.50
   9   3   3   22.94    4.53
  -9  -5   8   22.30    4.64
  -9   5   8   30.60    5.44
   9  -5  -8   25.76    5.26
   9   5  -8   27.24    5.09
  -9  -5   7   59.51    6.03
  -9   5   7   70.11    6.52
   9  -5  -7   89.17    7.37
   9   5  -7   95.33    7.62
  -9  -5   6   15.98    3.65
  -9   5   6   21.47    4.37
   9  -5  -6   20.71    4.19
   9   5  -6   16.35    3.86
  -9  -5   5  120.24    7.23
  -9   5   5  135.58    8.09
   9  -5  -5  159.94    8.47
   9  -5  -5  144.61    7.08
   9   5  -5  131.35    7.89
  -9  -5   4   80.05    5.77
  -9   5   4   91.07    6.58
   9  -5  -4   91.14    6.17
   9  -5  -4   93.69    5.99
   9   5  -4   88.20    6.46
  -9  -5   3   12.40    2.81
  -9   5   3   14.86    3.21
   9  -5  -3    6.63    2.27
   9  -5  -3    6.55    2.26
   9   5  -3    4.99    2.15
  -9  -5   2  108.64    6.30
  -9   5   2  111.75    7.08
   9  -5  -2  109.49    6.00
   9  -5  -2  101.84    6.63
   9   5  -2  116.72    6.97
   9  -5  -1  113.73    7.19
   9   5  -1  114.27    6.85
   9  -5   0   38.26    4.68
   9   5   0   36.29    4.28
   9  -5   1  141.56    8.47
   9   5   1  136.55    7.49
   9  -5   2   33.86    5.33
   9   5   2   37.01    5.63
   9   5   2   36.29    5.47
   9  -5   3  221.51   11.13
   9   5   3  237.09   11.27
   9   5   3  224.16   10.88
  -9  -7   8   -0.74    1.91
  -9   7   8   -1.41    2.15
   9  -7  -8    0.93    2.47
   9   7  -8    1.57    2.33
  -9  -7   7   41.54    5.11
  -9   7   7   48.70    5.87
   9  -7  -7   42.90    6.06
   9   7  -7   48.39    6.62
  -9  -7   6   47.66    5.13
  -9   7   6   57.30    5.77
   9  -7  -6   63.90    6.12
   9   7  -6   62.82    6.18
  -9  -7   5   40.59    4.55
  -9   7   5   42.67    4.93
   9  -7  -5   34.31    4.96
   9   7  -5   36.98    5.45
  -9  -7   4   31.61    3.87
  -9   7   4   27.71    4.44
   9  -7  -4   22.10    3.81
   9  -7  -4   20.02    3.53
   9   7  -4   22.96    4.16
  -9  -7   3  125.22    6.73
  -9   7   3  124.81    7.62
   9  -7  -3  146.21    7.18
   9  -7  -3  140.55    7.60
   9   7  -3  139.08    7.90
  -9  -7   2   28.59    3.57
  -9   7   2   23.38    4.21
   9  -7  -2   31.84    3.57
   9  -7  -2   33.26    4.65
   9   7  -2   31.52    4.76
   9  -7  -1  159.65    8.57
   9   7  -1  150.06    7.98
   9  -7   0  118.86    7.75
   9   7   0  121.83    7.35
   9  -7   1   88.24    7.06
   9   7   1   87.45    6.37
   9  -7   2   50.71    5.81
   9   7   2   50.12    5.24
   9  -7   3   70.57    6.86
   9   7   3   65.90    6.43
   9   7   3   64.98    6.35
  -9  -9   8    3.25    2.71
  -9   9   8    6.15    3.18
   9   9  -8    2.28    2.73
  -9  -9   7   39.84    5.68
  -9   9   7   46.24    6.42
   9  -9  -7   35.14    5.51
   9   9  -7   35.74    5.82
  -9  -9   6  185.07    9.18
  -9   9   6  188.63   10.08
   9  -9  -6  208.28   10.30
   9   9  -6  224.23   10.93
  -9  -9   5    7.51    2.54
  -9   9   5    6.00    2.59
   9  -9  -5    3.07    2.08
   9   9  -5    3.00    2.20
  -9  -9   4  128.94    6.96
  -9   9   4  138.56    8.24
   9  -9  -4  133.48    7.35
   9  -9  -4  119.84    6.98
   9   9  -4  120.45    7.67
  -9  -9   3  122.59    6.50
  -9   9   3  121.53    7.56
   9  -9  -3  134.03    6.87
   9  -9  -3  128.49    7.40
   9   9  -3  133.54    8.01
  -9  -9   2  116.08    9.35
  -9   9   2  104.06    7.15
   9  -9  -2  116.62    7.32
   9   9  -2  124.12    7.68
   9  -9  -1   95.02    6.90
   9   9  -1   88.18    6.57
   9  -9   0  249.83   11.15
   9   9   0  252.89   10.75
   9  -9   1   54.97    5.90
   9   9   1   54.93    5.51
   9  -9   2   11.56    3.50
   9   9   2    8.65    3.06
   9  -9   3   35.00    5.87
  -9 -11   7   14.71    3.74
  -9  11   7   20.30    4.53
   9 -11  -7   16.67    4.33
   9  11  -7   18.89    4.48
  -9 -11   6  182.62    9.79
  -9  11   6  193.06   10.25
   9 -11  -6  224.58   10.81
   9  11  -6  216.09   10.98
  -9  11   5   37.35    5.58
   9 -11  -5   44.95    5.08
   9  11  -5   35.15    5.39
  -9  11   4  337.94   12.70
   9 -11  -4  323.24   11.25
   9 -11  -4  305.18   11.03
   9  11  -4  294.69   12.12
  -9  11   3   13.65    3.55
   9 -11  -3   12.14    3.09
   9  11  -3   15.54    3.69
  -9  11   2  157.90    8.83
   9 -11  -2  177.79    9.16
   9  11  -2  168.67    9.06
   9 -11  -1   74.65    6.39
   9  11  -1   66.63    6.07
   9 -11   0  288.19   12.25
   9  11   0  297.69   12.10
   9 -11   1   -1.26    1.79
   9  11   1   -0.28    1.73
   9 -11   2   11.22    3.71
   9  11   2   11.73    3.69
  -9  13   7    3.59    2.80
   9 -13  -7   -0.86    1.97
   9  13  -7    1.81    2.43
  -9  13   6   82.17    7.21
   9 -13  -6  111.93    8.00
   9  13  -6   97.51    7.85
  -9  13   5   96.02    7.27
   9 -13  -5  113.38    7.52
   9  13  -5  110.74    8.14
  -9  13   4   85.18    6.91
   9 -13  -4   86.77    6.86
   9 -13  -4   90.03    6.51
   9  13  -4   93.32    7.35
  -9  13   3   96.76    7.28
   9 -13  -3   97.70    6.98
   9  13  -3  101.47    7.54
   9 -13  -2    9.17    2.91
   9  13  -2    8.05    3.07
   9 -13  -1   45.53    5.40
   9  13  -1   45.41    5.26
   9 -13   0  158.10    9.52
   9  13   0  156.49    9.32
   9 -13   1   73.22    7.05
   9  13   1   75.15    6.85
   9 -13   2    4.73    3.07
   9  13   2    4.30    2.84
  -9  15   6   25.41    4.96
   9 -15  -6   31.77    5.53
   9  15  -6   25.11    5.10
  -9  15   5   48.16    5.73
   9 -15  -5   59.18    5.79
   9  15  -5   54.04    6.21
  -9  15   4    1.71    2.34
   9 -15  -4    3.01    2.27
   9  15  -4    1.38    2.13
  -9  15   3   36.09    5.58
   9 -15  -3   26.43    4.62
   9  15  -3   27.99    5.02
   9 -15  -2   22.89    4.30
   9  15  -2   21.03    4.55
   9 -15  -1   11.77    3.54
   9  15  -1   18.79    4.19
   9 -15   0   78.57    7.27
   9  15   0   71.01    6.73
   9 -15   1   62.36    6.82
   9  15   1   66.45    6.85
  -9  17   5   49.04    6.50
   9  17  -5   37.26    6.03
  -9  17   4   49.43    5.77
   9  17  -4   48.40    6.04
  -9  17   3   52.56    5.86
   9 -17  -3   45.36    6.21
   9  17  -3   38.12    6.04
   9 -17  -2   42.76    6.21
   9  17  -2   38.81    5.90
   9 -17  -1  113.58    8.52
   9  17  -1   97.28    7.87
   9 -17   0   21.69    4.92
   9  17   0   24.90    5.29
 -10   0   8  116.66    9.11
  10   0  -8  179.91   12.35
 -10   0   7    0.67    2.22
  10   0  -7    1.77    2.39
 -10   0   6  204.02   10.32
  10   0  -6  209.33   10.55
 -10   0   5    1.23    1.77
  10   0  -5   -0.67    1.46
  10   0  -5    0.02    1.85
  10   0  -5    1.60    1.78
 -10   0   4  116.47    7.53
  10   0  -4  139.39    7.78
  10   0  -4  147.16    8.24
  10   0  -4  138.28    7.77
 -10   0   3    0.10    1.66
  10   0  -3   -0.11    1.55
  10   0  -3    0.11    1.58
  10   0  -3   -0.65    1.50
 -10   0   2  411.43   13.40
  10   0  -2  448.69   14.26
  10   0  -2  471.47   13.41
  10   0  -2  450.43   14.27
  10   0  -1   -0.57    1.76
  10   0  -1   -0.67    1.30
  10   0  -1   -1.11    1.50
  10   0   0   68.14    6.23
  10   0   0   60.56    5.94
  10   0   1   -0.07    1.80
  10   0   2   69.62    6.81
 -10  -2   8   53.89    6.42
 -10   2   8   66.29   11.98
  10  -2  -8   67.59   11.27
  10   2  -8   92.92    9.82
 -10  -2   7   77.33    7.08
 -10   2   7   90.99    7.68
  10  -2  -7   88.53    7.56
  10   2  -7   90.69    7.65
 -10  -2   6  133.09    8.37
 -10   2   6  139.78    8.86
  10  -2  -6  140.49    8.64
  10   2  -6  147.91    9.04
 -10  -2   5   49.66    5.34
 -10   2   5   53.80    5.69
  10  -2  -5   55.96    5.10
  10  -2  -5   62.82    5.93
  10  -2  -5   59.39    5.16
  10   2  -5   63.12    5.99
 -10  -2   4    7.99    2.80
 -10   2   4    6.17    2.75
  10  -2  -4   18.47    3.81
  10  -2  -4   15.37    3.43
  10  -2  -4   16.66    3.57
  10   2  -4   11.78    3.35
 -10  -2   3  123.44    7.38
 -10   2   3  132.23    7.98
  10  -2  -3  155.35    8.36
  10  -2  -3  143.48    7.72
  10  -2  -3  145.50    8.11
  10   2  -3  144.93    8.06
 -10  -2   2  178.75    8.78
 -10   2   2  169.31    8.87
  10  -2  -2  177.19    9.18
  10  -2  -2  194.70    8.56
  10  -2  -2  180.95    9.27
  10   2  -2  178.55    8.64
  10  -2  -1   60.33    5.83
  10  -2  -1   68.03    6.13
  10   2  -1   61.81    5.27
  10  -2   0   89.54    7.13
  10   2   0   85.96    6.95
  10   2   0   88.00    6.06
  10   2   0   89.14    7.08
  10  -2   1    2.74    2.37
  10   2   1    4.72    2.78
  10   2   1    2.14    2.31
  10  -2   2   73.97    7.12
  10   2   2   81.98    7.24
  10   2   2   80.72    7.30
 -10  -4   8   36.81    6.09
 -10  -4   7   85.58    7.30
 -10   4   7   91.86    7.75
  10  -4  -7  102.57    8.07
  10   4  -7  106.69    8.14
 -10  -4   6   60.77    5.95
 -10   4   6   68.02    6.58
  10  -4  -6   83.28    6.97
  10   4  -6   68.01    6.56
 -10  -4   5   36.96    5.36
 -10   4   5   41.45    5.90
  10  -4  -5   16.98    3.76
  10  -4  -5   20.53    3.72
  10   4  -5   22.95    4.43
 -10  -4   4   19.66    3.76
 -10   4   4   28.29    4.72
  10  -4  -4   27.33    4.45
  10  -4  -4   23.37    3.92
  10   4  -4   21.54    4.15
 -10  -4   3   95.57    6.44
 -10   4   3   96.95    7.10
  10  -4  -3  115.98    6.87
  10  -4  -3  112.36    7.23
  10   4  -3  130.61    7.84
 -10  -4   2   87.16    6.23
 -10   4   2   85.49    6.57
  10  -4  -2   79.77    5.56
  10  -4  -2   85.00    6.64
  10   4  -2   76.94    6.06
  10  -4  -1  138.98    8.43
  10   4  -1  138.76    7.80
  10  -4   0   49.84    5.66
  10   4   0   50.03    5.07
  10  -4   1  129.45    8.65
  10   4   1  139.27    8.90
  10   4   1  140.21    8.93
  10  -4   2   46.62    6.57
  10   4   2   53.58    6.08
  10   4   2   41.41    5.89
 -10  -6   7   50.26    5.75
 -10   6   7   47.44    6.78
  10  -6  -7   50.85    5.94
  10   6  -7   39.92    6.05
 -10  -6   6   31.27    5.12
 -10   6   6   25.64    4.83
  10  -6  -6   34.45    5.39
  10   6  -6   30.07    5.15
 -10  -6   5    5.95    2.61
 -10   6   5    6.58    2.73
  10  -6  -5    5.91    2.74
  10  -6  -5    4.27    2.86
  10   6  -5    6.01    2.78
 -10  -6   4   21.16    3.85
 -10   6   4   23.46    4.61
  10  -6  -4   20.44    3.84
  10  -6  -4   22.49    3.92
  10   6  -4   18.17    3.81
 -10  -6   3   84.01    6.11
 -10   6   3   81.17    6.69
  10  -6  -3   94.58    6.21
  10  -6  -3   93.93    6.72
  10   6  -3   90.63    6.85
 -10  -6   2   35.10    4.21
 -10   6   2   37.15    5.42
  10  -6  -2   31.79    5.05
  10   6  -2   29.20    4.68
  10  -6  -1  107.79    7.63
  10   6  -1  115.72    7.44
  10  -6   0  100.26    7.60
  10   6   0  102.65    7.06
  10  -6   1  188.41   10.43
  10   6   1  177.29    9.12
  10  -6   2   46.18    6.55
  10   6   2   49.38    6.81
  10   6   2   48.17    5.96
 -10  -8   7   23.66    4.61
 -10   8   7   21.39    4.76
  10  -8  -7   22.33    4.90
  10   8  -7   15.98    4.21
 -10  -8   6   14.45    3.47
 -10   8   6   17.08    4.34
  10  -8  -6   24.38    4.72
  10   8  -6   29.56    5.31
 -10  -8   5   76.59    6.17
 -10   8   5   82.80    7.11
  10  -8  -5   95.68    7.04
  10   8  -5   81.81    6.91
 -10  -8   4  105.03    6.76
 -10   8   4  107.03    7.78
  10  -8  -4  114.29    7.20
  10  -8  -4  115.72    7.31
  10   8  -4  103.58    7.63
 -10  -8   3  117.34    7.01
 -10   8   3  127.75    8.20
  10  -8  -3  152.33    8.53
  10   8  -3  143.16    8.65
 -10   8   2   46.57    5.47
  10  -8  -2   33.78    5.17
  10   8  -2   34.61    5.22
  10  -8  -1   60.96    6.16
  10   8  -1   64.98    6.05
  10  -8   0  197.42   10.55
  10   8   0  191.50    9.80
  10  -8   1   37.33    5.85
  10   8   1   34.98    5.29
  10  -8   2   39.93    7.23
 -10 -10   7   -1.32    1.86
 -10  10   7   -3.07    1.82
  10 -10  -7    0.42    2.31
  10  10  -7   -1.22    2.37
 -10 -10   6   53.97    6.42
 -10  10   6   55.20    6.37
  10 -10  -6   51.76    5.88
  10  10  -6   51.49    6.21
 -10  10   5    3.88    2.52
  10 -10  -5    8.78    3.16
  10  10  -5    9.19    3.25
 -10  10   4  306.81   12.70
  10 -10  -4  336.62   11.93
  10 -10  -4  321.75   12.04
  10  10  -4  297.47   12.65
 -10  10   3    1.75    2.25
  10 -10  -3    5.29    2.55
  10  10  -3    3.62    2.49
 -10  10   2   41.63    5.17
  10 -10  -2   59.97    5.98
  10  10  -2   44.97    5.47
  10 -10  -1   17.86    4.17
  10  10  -1   20.98    4.43
  10 -10   0   95.21    7.76
  10  10   0   91.01    7.12
  10 -10   1   13.02    3.76
  10  10   1    9.27    3.30
 -10  12   6   82.99    7.59
  10 -12  -6   90.00    7.44
  10  12  -6   77.03    7.45
 -10  12   5   59.11    6.51
  10 -12  -5   64.26    6.14
  10  12  -5   54.79    6.36
 -10  12   4  138.54    8.89
  10 -12  -4  134.07    8.27
  10  12  -4  145.50    9.33
 -10  12   3   55.82    6.16
  10 -12  -3   62.08    6.06
  10  12  -3   53.77    6.06
  10 -12  -2   21.25    4.51
  10  12  -2   19.86    4.27
  10 -12  -1   34.03    5.48
  10  12  -1   31.46    5.33
  10 -12   0   25.85    4.86
  10  12   0   27.93    5.17
 -10  14   5   57.06    6.51
  10  14  -5   54.44    6.25
 -10  14   4   42.24    6.18
  10 -14  -4   29.22    4.91
  10  14  -4   41.88    6.33
 -10  14   3   31.22    5.38
  10 -14  -3   17.53    4.10
  10  14  -3   12.94    3.85
  10 -14  -2   18.52    4.31
  10  14  -2   18.00    4.31
  10 -14  -1   85.77    7.75
  10  14  -1   80.36    7.35
  10  14   0   59.27    6.63
  10 -16  -3   18.85    4.25
  10  16  -3   28.03    7.98
  10 -16  -2   11.48    3.67
 -11  -1   7    7.27    3.21
 -11   1   7    5.91    3.06
  11  -1  -7   15.84    4.48
  11   1  -7    9.25    3.79
 -11  -1   6  152.49    9.53
 -11   1   6  146.53    9.41
  11  -1  -6  173.45   10.11
  11   1  -6  163.27    9.90
 -11  -1   5   28.58    5.12
 -11   1   5   27.38    4.87
  11  -1  -5   33.82    5.11
  11  -1  -5   28.44    4.95
  11  -1  -5   35.75    5.18
  11   1  -5   35.48    5.24
  11   1  -5   35.39    5.49
  11   1  -5   29.40    4.77
 -11  -1   4   24.18    4.69
 -11   1   4   21.89    4.47
  11  -1  -4   25.20    4.73
  11  -1  -4   28.49    4.81
  11  -1  -4   25.81    4.52
  11   1  -4   25.12    4.65
  11   1  -4   24.37    4.54
  11   1  -4   22.32    4.26
 -11  -1   3   11.23    3.22
 -11   1   3   15.11    3.80
  11  -1  -3   15.74    3.88
  11  -1  -3   16.44    3.66
  11  -1  -3   19.83    4.08
  11   1  -3   18.47    4.14
  11   1  -3   18.51    3.86
  11   1  -3   18.74    3.91
 -11  -1   2  212.65   10.34
 -11   1   2  203.50   10.31
  11  -1  -2  222.81   11.00
  11  -1  -2  257.51   10.53
  11  -1  -2  233.93   11.12
  11   1  -2  251.59   11.62
  11   1  -2  247.24   10.59
  11   1  -2  241.04   11.40
  11  -1  -1    3.95    2.79
  11  -1  -1    4.78    2.80
  11   1  -1    5.25    2.69
  11   1  -1    4.17    2.54
  11  -1   0   24.74    4.98
  11   1   0   31.16    5.55
  11   1   0   24.81    4.79
  11  -1   1   17.50    4.45
  11   1   1   11.58    3.79
 -11  -3   7   16.74    4.34
 -11   3   7   17.35    6.87
  11  -3  -7   13.40    4.10
  11   3  -7    8.76    4.86
 -11  -3   6   82.24    7.19
 -11   3   6   83.26    7.55
  11  -3  -6   82.58    7.33
  11   3  -6   85.19    7.36
 -11  -3   5   57.41    5.95
 -11   3   5   73.96    6.91
  11  -3  -5   85.93    7.05
  11  -3  -5   85.33    6.57
  11   3  -5   80.84    7.10
 -11  -3   4   33.02    4.98
 -11   3   4   45.66    5.61
  11  -3  -4   38.88    5.41
  11  -3  -4   29.70    4.64
  11   3  -4   35.08    5.27
 -11  -3   3   66.38    5.99
  11  -3  -3   66.27    5.90
  11  -3  -3   77.74    6.64
  11   3  -3   73.80    6.43
 -11  -3   2   92.59    6.93
 -11   3   2  100.38    7.65
  11  -3  -2  103.97    7.75
  11   3  -2  100.23    7.16
  11  -3  -1   17.72    4.10
  11   3  -1   23.94    4.71
  11   3  -1   18.89    3.95
  11   3  -1   16.25    3.92
  11  -3   0  119.29    8.71
  11   3   0  119.64    8.64
  11   3   0  119.67    8.66
  11  -3   1   18.29    4.52
  11   3   1   21.21    4.95
  11   3   1   16.67    4.37
 -11  -5   6   35.65    5.52
 -11   5   6   39.19    6.36
  11  -5  -6   33.66    5.68
  11   5  -6   45.09    6.61
 -11  -5   5   35.39    5.51
 -11   5   5   31.10    5.32
  11  -5  -5   45.87    5.47
  11  -5  -5   38.38    5.22
  11   5  -5   48.82    5.93
 -11  -5   4   40.90    5.00
 -11   5   4   34.83    5.43
  11  -5  -4   37.24    5.25
  11  -5  -4   37.44    5.38
  11   5  -4   36.75    5.46
 -11  -5   3  121.77    7.74
 -11   5   3  134.62    8.84
  11  -5  -3  119.11    8.46
  11  -5  -3  112.96    7.86
  11   5  -3  108.83    7.75
 -11  -5   2   26.11    4.59
 -11   5   2   24.40    4.86
  11  -5  -2   30.16    5.10
  11   5  -2   23.67    4.40
  11  -5  -1  209.63   11.01
  11   5  -1  207.09   10.21
  11  -5   0   32.33    5.63
  11   5   0   30.29    5.21
 -11  -7   6    9.91    3.38
 -11   7   6   10.98    3.78
  11  -7  -6   11.16    3.77
  11   7  -6   15.60    4.21
 -11  -7   5   66.15    6.12
 -11   7   5   74.54    7.12
  11  -7  -5   81.48    6.86
  11   7  -5   88.65    7.69
 -11  -7   4   53.57    5.47
 -11   7   4   54.54    6.21
  11  -7  -4   54.54    5.51
  11  -7  -4   54.26    5.66
  11   7  -4   49.89    5.95
 -11  -7   3   47.39    5.08
 -11   7   3   47.23    5.63
  11  -7  -3   56.90    5.97
  11   7  -3   54.19    5.96
  11  -7  -2   67.98    6.69
  11   7  -2   69.73    6.54
  11  -7  -1   78.24    7.22
  11   7  -1   76.96    6.76
  11  -7   0   32.65    5.68
  11   7   0   33.01    5.28
  11  -9  -6   13.09    3.90
 -11   9   5   31.58    5.73
  11  -9  -5   36.81    5.52
  11   9  -5   29.04    5.64
 -11   9   4  161.07    9.85
  11  -9  -4  179.41    9.76
  11   9  -4  181.66   10.47
 -11   9   3   42.81    6.41
  11  -9  -3   45.98    5.60
  11   9  -3   47.07    6.58
  11  -9  -2   30.34    5.32
  11   9  -2   27.62    5.16
  11  -9  -1   21.52    4.65
  11   9  -1   21.28    4.51
  11   9   0   59.58    6.35
 -11  11   5   23.20    4.86
 -11  11   4  173.70   10.31
  11 -11  -4  189.08   10.15
  11  11  -4  175.89   10.43
 -11  11   3    1.23    2.40
  11 -11  -3    1.28    2.27
  11  11  -3    2.41    2.49
  11 -11  -2   22.76    4.86
  11  11  -2   26.83    5.26
  11 -11  -1    3.37    3.21
  11  11  -1    3.16    2.76
 -12   0   5   -0.15    2.14
  12   0  -5    0.91    1.95
  12   0  -5    2.65    2.73
  12   0  -5   -0.65    1.66
 -12   0   4   64.94    6.61
  12   0  -4   82.41    7.14
  12   0  -4   79.88    7.02
  12   0  -4   80.81    7.10
 -12   0   3    0.69    2.14
  12   0  -3   -0.43    1.90
  12   0  -3    0.74    1.92
  12   0  -3    0.11    2.14
  12   0  -2   14.94    4.16
  12   0  -2   14.40    4.00
 -12  -2   5   17.29    4.17
 -12   2   5   24.89    5.09
  12  -2  -5   25.57    4.97
  12  -2  -5   28.23    4.97
  12   2  -5   23.25    4.77
  12   2  -5   25.94    5.11
  12   2  -5   30.38    5.17
 -12  -2   4  101.36    7.92
 -12   2   4  102.87    8.04
  12  -2  -4  106.33    7.80
  12  -2  -4   92.21    7.48
  12   2  -4   99.52    7.80
  12   2  -4   95.67    7.68
  12   2  -4  107.79    8.07
 -12  -2   3    9.53    3.37
 -12   2   3    7.71    3.08
  12  -2  -3    5.63    3.18
  12  -2  -3    4.08    2.72
  12   2  -3    4.46    2.81
  12   2  -3    3.35    2.42
  12   2  -3    5.13    2.93
  12  -2  -2   20.85    4.61
  12   2  -2   27.44    5.54
  12   2  -2   18.99    4.22
  12   2  -2   20.96    4.81
 -12  -4   5   81.14    7.11
 -12   4   5   94.45   13.83
  12  -4  -5   90.17    7.66
  12  -4  -5   74.17    6.98
  12   4  -5   89.27    7.90
 -12  -4   4   60.44    6.28
 -12   4   4   56.14    6.53
  12  -4  -4   58.65    6.02
  12  -4  -4   52.37    5.97
  12   4  -4   52.38    6.21
 -12  -4   3   55.32    5.90
 -12   4   3   55.41    6.51
  12  -4  -3   51.09    6.06
  12   4  -3   52.70    6.10
  12  -4  -2   18.30    4.62
  12   4  -2   21.17    4.43
 -12  -6   4   30.32    5.26
 -12   6   4   32.15    8.15
  12  -6  -4   34.91    5.59
  12   6  -4   37.72    6.10
 -12  -6   3   96.60    7.42
 -12   6   3  102.71    9.88
  12  -6  -3  101.33    8.21
  12   6  -3  106.63    8.23
  12  -6  -2   81.80    8.34
  12   6  -2   80.83    7.23
   0   0   0    0.00    0.00
;
_shelx_hkl_checksum     99288
_shelx_res_file
;
    andy09.res created by SHELXL-2014/7
TITL andy09 in Cc
CELL 0.71073 9.1101 20.0087 7.1231 90.000 110.491 90.000
ZERR 4.00 0.0006 0.0012 0.0004 0.000 0.002 0.000
LATT -7
SYMM x, -y, z+1/2
SFAC C H N CL CU
UNIT 48 48 8 8 4
TEMP -123.000
SIZE 0.074 0.121 0.268
ACTA 50
L.S. 16
FMAP 2
PLAN 5
REM Instructions for potential hydrogen bonds
HTAB C2 Cl2
EQIV $1 x-1, -y+2, z-1/2
HTAB C8 Cl2_$1
EQIV $2 x-1/2, -y+3/2, z-1/2
HTAB C10 Cl1_$2
HTAB C11 Cl1
BOND $H
CONF
REM old weighting WGHT    0.059100
WGHT    0.042500
FVAR       0.29750
CU1   5    0.996727    0.952315    0.746009    11.00000    0.01070    0.01386 =
         0.02054    0.00001    0.00239    0.00155
CL1   4    1.128204    0.854821    0.808825    11.00000    0.01625    0.01617 =
         0.03473    0.00236    0.00160    0.00531
CL2   4    1.157709    1.001844    1.043091    11.00000    0.01352    0.02349 =
         0.01338   -0.00247    0.00443   -0.00118
N1    3    0.856548    1.032825    0.668463    11.00000    0.01312    0.01533 =
         0.02030   -0.00143    0.00461    0.00051
C2    1    0.907810    1.096244    0.695212    11.00000    0.01437    0.01875 =
         0.02925   -0.00016    0.00421   -0.00229
AFIX  43
H2A   2    1.016960    1.104420    0.756735    11.00000   -1.20000
AFIX   0
C3    1    0.807329    1.149744    0.636378    11.00000    0.01997    0.01504 =
         0.02642   -0.00156    0.00501   -0.00118
AFIX  43
H3A   2    0.847861    1.193951    0.657588    11.00000   -1.20000
AFIX   0
C4    1    0.646707    1.139631    0.545999    11.00000    0.01715    0.01478 =
         0.01701   -0.00085    0.00571    0.00042
C4A   1    0.535702    1.197274    0.483108    11.00000    0.01794    0.01615 =
         0.02990   -0.00057    0.00605    0.00210
AFIX 137
H4AA  2    0.428716    1.181663    0.459234    11.00000   -1.50000
H4AB  2    0.541421    1.216791    0.359669    11.00000   -1.50000
H4AC  2    0.564227    1.231142    0.589207    11.00000   -1.50000
AFIX   0
C5    1    0.594144    1.073393    0.515615    11.00000    0.01072    0.01510 =
         0.01979   -0.00046    0.00434    0.00199
AFIX  43
H5A   2    0.485592    1.064116    0.453025    11.00000   -1.20000
AFIX   0
C6    1    0.700861    1.021352    0.577072    11.00000    0.01432    0.01439 =
         0.01331    0.00073    0.00629    0.00182
C7    1    0.659278    0.949803    0.551973    11.00000    0.01493    0.01299 =
         0.01402   -0.00009    0.00618   -0.00001
C8    1    0.505764    0.926647    0.473966    11.00000    0.01481    0.01681 =
         0.01842   -0.00084    0.00568    0.00054
AFIX  43
H8A   2    0.420846    0.957344    0.434408    11.00000   -1.20000
AFIX   0
C9    1    0.477347    0.857892    0.454203    11.00000    0.01539    0.01724 =
         0.01607   -0.00181    0.00573   -0.00296
C9A   1    0.313246    0.831926    0.374755    11.00000    0.01682    0.01900 =
         0.02893   -0.00323    0.00466   -0.00509
AFIX 137
H9AA  2    0.258154    0.851443    0.242540    11.00000   -1.50000
H9AB  2    0.258819    0.844149    0.466568    11.00000   -1.50000
H9AC  2    0.315140    0.783159    0.363050    11.00000   -1.50000
AFIX   0
C10   1    0.606432    0.815411    0.512020    11.00000    0.02019    0.01277 =
         0.02388    0.00132    0.00688    0.00043
AFIX  43
H10A  2    0.591908    0.768410    0.498210    11.00000   -1.20000
AFIX   0
C11   1    0.755789    0.841780    0.589569    11.00000    0.01611    0.01536 =
         0.02496   -0.00018    0.00624    0.00276
AFIX  43
H11A  2    0.842494    0.812002    0.629047    11.00000   -1.20000
AFIX   0
N12   3    0.783436    0.907659    0.611420    11.00000    0.01227    0.01358 =
         0.01913   -0.00001    0.00439    0.00224
HKLF 4
REM  andy09 in Cc
REM R1 =  0.0295 for    2829 Fo > 4sig(Fo)  and  0.0312 for all    2945 data
REM    156 parameters refined using      2 restraints
END
WGHT      0.0425      0.0000
REM Highest difference peak  0.559,  deepest hole -0.481,  1-sigma level  0.080
Q1    1   0.9908  0.9845  0.8260  11.00000  0.05    0.56
Q2    1   1.0029  0.9179  0.6652  11.00000  0.05    0.56
Q3    1   0.9038  0.9986  0.6887  11.00000  0.05    0.54
Q4    1   0.9983  0.9173  0.8239  11.00000  0.05    0.52
Q5    1   1.0016  0.9846  0.6655  11.00000  0.05    0.51
;
_shelx_res_checksum     69651
