# Supplementary material for: Crystal structure of catena-poly[[chlorido­(4,4′-dimethyl-2,2′-bi­pyridine-κ2 N,N′)copper(II)]-μ-chlorido]
Source: Acta Crystallogr E Crystallogr Commun. 2015 May 13;71(Pt 6):624–7. doi: 10.1107/S2056989015008944 (PMC4459376; doi:10.1107/S2056989015008944)
Supplement: Supplementary file 2 [file e-71-00624-Isup2.hkl]

data_I                                                                          
_shelx_title ' andy09 in Cc'                                                    
_shelx_refln_list_code          4                                               
_shelx_F_calc_maximum      264.58                                               
_exptl_crystal_F_000       644.00                                               
_reflns_d_resolution_high  0.7298                                               
                                                                                
loop_                                                                           
 _space_group_symop_operation_xyz                                               
 'x, y, z'                                                                      
 'x, -y, z+1/2'                                                                 
 'x+1/2, y+1/2, z'                                                              
 'x+1/2, -y+1/2, z+1/2'                                                         
                                                                                
_cell_length_a     9.1101                                                       
_cell_length_b    20.0087                                                       
_cell_length_c     7.1231                                                       
_cell_angle_alpha  90.000                                                       
_cell_angle_beta  110.491                                                       
_cell_angle_gamma  90.000                                                       
                                                                                
_shelx_F_squared_multiplier     1.000                                           
                                                                                
loop_                                                                           
 _refln_index_h                                                                 
 _refln_index_k                                                                 
 _refln_index_l                                                                 
 _refln_F_squared_calc                                                          
 _refln_F_squared_meas                                                          
 _refln_F_squared_sigma                                                         
 _refln_observed_status                                                         
   3   1  -9        142.19        144.25        30.40 o                         
   5   1  -9        165.85        149.94        20.77 o                         
   7   1  -9         11.24          9.32        17.26 o                         
   2   2  -9        318.64        296.80        51.97 o                         
   4   2  -9         87.83        103.80        17.99 o                         
   6   2  -9        321.09        360.03        42.62 o                         
   8   2  -9         36.53          9.32        18.09 o                         
   3   3  -9        356.96        434.53        62.82 o                         
   5   3  -9        359.41        341.22        33.74 o                         
   7   3  -9        385.35        392.73        45.77 o                         
   2   4  -9        364.42        389.22        60.45 o                         
   4   4  -9        222.33        201.89        28.10 o                         
   6   4  -9        213.28        235.77        28.91 o                         
   8   4  -9        299.56        273.92        46.82 o                         
   1   5  -9        703.00        772.57        71.97 o                         
   3   5  -9        204.09        286.30        53.89 o                         
   5   5  -9        177.60        202.11        26.68 o                         
   7   5  -9        527.31        614.53        50.07 o                         
   2   6  -9        964.01       1029.04        82.70 o                         
   4   6  -9        197.99        189.51        32.88 o                         
   6   6  -9        412.36        437.61        38.83 o                         
   3   7  -9        515.01        533.77        68.02 o                         
   5   7  -9        268.13        270.39        39.86 o                         
   7   7  -9        286.11        288.04        34.34 o                         
   2   8  -9        214.57        255.23        52.31 o                         
   4   8  -9        271.92        301.06        42.76 o                         
   6   8  -9        265.61        233.30        37.98 o                         
   3   9  -9        367.40        346.29        59.77 o                         
   5   9  -9         39.05         53.89        32.20 o                         
   4  10  -9        114.36        105.66        26.22 o                         
   2   0  -8       2951.06       3079.21       116.60 o                         
   4   0  -8       7463.54       6222.02       181.11 o                         
   6   0  -8         85.70         41.24        24.97 o                         
   8   0  -8        617.36        620.16        68.69 o                         
  10   0  -8       1731.82       2032.66       139.53 o                         
   1   1  -8        924.31        887.02        65.19 o                         
   3   1  -8       1037.00       1011.16        48.93 o                         
   5   1  -8       1130.74       1187.95        73.61 o                         
   7   1  -8        553.44        584.36        44.49 o                         
   9   1  -8        728.68        806.08        55.96 o                         
   2   2  -8       1886.99       2005.12        67.21 o                         
   4   2  -8       1504.92       1441.91        75.59 o                         
   6   2  -8        207.03        227.53        31.88 o                         
   8   2  -8       1662.13       1842.70       101.51 o                         
  10   2  -8        857.03        948.01       143.09 o                         
   1   3  -8        909.73        937.75        69.71 o                         
   3   3  -8       1585.53       1536.01        79.30 o                         
   5   3  -8         89.64         94.78        34.35 o                         
   7   3  -8        739.67        816.80        52.17 o                         
   9   3  -8        797.12        903.12        57.84 o                         
   2   4  -8        819.76        879.90        69.60 o                         
   4   4  -8         56.26         46.06        15.30 o                         
   6   4  -8        348.59        388.17        41.26 o                         
   8   4  -8       1292.14       1410.43        68.69 o                         
   1   5  -8        233.57        270.48        48.13 o                         
   3   5  -8        429.27        425.56        39.28 o                         
   5   5  -8        326.63        321.17        30.21 o                         
   7   5  -8         88.41        117.46        27.16 o                         
   9   5  -8        302.09        299.91        41.33 o                         
   2   6  -8        417.75        305.16        49.60 o                         
   4   6  -8        632.39        628.97        35.73 o                         
   6   6  -8        749.65        719.84        49.60 o                         
   8   6  -8        105.06        109.77        27.28 o                         
   1   7  -8        581.62        652.36        64.51 o                         
   3   7  -8        178.14        170.47        28.71 o                         
   5   7  -8        845.65        854.29        64.70 o                         
   7   7  -8        805.73        824.75        71.35 o                         
   9   7  -8         13.15         14.23        19.15 o                         
   2   8  -8        390.43        325.84        52.88 o                         
   4   8  -8        267.78        314.57        38.86 o                         
   6   8  -8        944.80        883.72        45.78 o                         
   8   8  -8         66.22         89.91        27.02 o                         
   1   9  -8        515.52        552.48        62.03 o                         
   3   9  -8        379.65        369.67        50.90 o                         
   5   9  -8       1809.54       1799.69        79.86 o                         
   7   9  -8        893.48        828.27        54.05 o                         
   9   9  -8         32.03         25.76        30.84 o                         
   2  10  -8        104.85        142.70        39.54 o                         
   4  10  -8       1377.11       1427.19        95.47 o                         
   6  10  -8       1273.84       1299.54        64.44 o                         
   8  10  -8        103.93         77.53        26.72 o                         
   3  11  -8        300.38        284.93        37.85 o                         
   5  11  -8       1672.04       1612.35       153.60 o                         
   7  11  -8        696.55        672.61        41.01 o                         
   2  12  -8        158.67        193.65        46.10 o                         
   4  12  -8        910.45        948.14        83.49 o                         
   6  12  -8        856.61        881.66        65.13 o                         
   3  13  -8         14.71         29.94        27.68 o                         
   5  13  -8        749.18        827.82        80.67 o                         
   7  13  -8        825.18        842.49        48.56 o                         
   2  14  -8        177.71        140.89        44.18 o                         
   4  14  -8        448.72        481.30        74.23 o                         
   6  14  -8        775.60        816.63        85.98 o                         
   3  15  -8         98.73        120.28        29.71 o                         
   1   1  -7        428.09        439.68        30.55 o                         
   3   1  -7         90.01         94.82        13.83 o                         
   5   1  -7        491.29        519.79        37.33 o                         
   7   1  -7         58.55         53.58        19.15 o                         
   9   1  -7         62.69         65.62        22.41 o                         
  11   1  -7        117.87        141.68        37.23 o                         
   0   2  -7        518.13        527.29        47.68 o                         
   2   2  -7       1054.80        992.91        50.16 o                         
   4   2  -7       1226.24       1339.84       123.21 o                         
   6   2  -7        118.59        128.12        23.77 o                         
   8   2  -7        504.17        504.29        44.12 o                         
  10   2  -7        961.14       1012.43        60.75 o                         
   1   3  -7        612.66        637.61        35.76 o                         
   3   3  -7        541.44        579.46        32.44 o                         
   5   3  -7        750.76        732.54        42.17 o                         
   7   3  -7        241.44        249.21        33.03 o                         
   9   3  -7        347.85        340.01        40.60 o                         
  11   3  -7        136.08        128.52        35.41 o                         
   0   4  -7       2315.29       2266.87        97.62 o                         
   2   4  -7        717.96        728.09        39.43 o                         
   4   4  -7        611.16        665.75        39.97 o                         
   6   4  -7       1462.64       1552.75        62.66 o                         
   8   4  -7       1392.96       1481.87        81.69 o                         
  10   4  -7       1163.50       1182.39        64.75 o                         
   1   5  -7       1850.10       1877.76        91.18 o                         
   3   5  -7        851.48        860.34        81.04 o                         
   5   5  -7        825.00        942.76        48.42 o                         
   7   5  -7       2146.97       2249.66        77.62 o                         
   9   5  -7        950.62       1042.26        59.85 o                         
   0   6  -7        886.42        869.06        65.30 o                         
   2   6  -7        783.27        793.58        59.54 o                         
   4   6  -7        579.15        569.00        31.00 o                         
   6   6  -7        959.23        977.03        55.08 o                         
   8   6  -7        574.20        578.33        44.62 o                         
  10   6  -7        498.87        521.32        61.74 o                         
   1   7  -7       1639.39       1664.79        89.82 o                         
   3   7  -7        636.27        647.37        32.47 o                         
   5   7  -7        872.09        920.24        48.28 o                         
   7   7  -7       1352.39       1354.97        61.38 o                         
   9   7  -7        484.84        514.83        50.50 o                         
   2   8  -7       1925.84       1880.87       180.83 o                         
   4   8  -7        921.74        958.99        63.57 o                         
   6   8  -7        692.85        695.65        49.94 o                         
   8   8  -7        262.15        323.78        41.35 o                         
  10   8  -7        181.81        216.97        36.08 o                         
   1   9  -7         66.84         64.17        28.92 o                         
   3   9  -7        803.88        906.00        70.05 o                         
   5   9  -7        868.91        862.72        48.41 o                         
   7   9  -7         13.64         14.32        15.82 o                         
   9   9  -7        407.49        400.25        45.21 o                         
   2  10  -7        212.87        239.68        41.53 o                         
   4  10  -7         53.79         42.33        13.34 o                         
   6  10  -7        164.15        151.02        27.80 o                         
   8  10  -7          8.77          4.93        16.55 o                         
  10  10  -7          8.90         -4.40        18.69 o                         
   1  11  -7         65.97         59.54        29.60 o                         
   3  11  -7         38.12         51.07        19.17 o                         
   5  11  -7         30.24         30.62        11.10 o                         
   7  11  -7         59.79         56.66        21.13 o                         
   9  11  -7        201.54        201.24        35.18 o                         
   0  12  -7        240.58        235.34        50.16 o                         
   2  12  -7        548.82        601.29        44.10 o                         
   4  12  -7        755.42        860.23       113.38 o                         
   6  12  -7        208.07        219.03        25.75 o                         
   8  12  -7        368.73        371.67        43.58 o                         
  -1  13  -7         31.28         43.61        29.15 o                         
   1  13  -7        200.02        267.77        53.10 o                         
   3  13  -7        898.17       1031.22       119.14 o                         
   5  13  -7        285.62        313.49        29.61 o                         
   7  13  -7        266.52        298.94        38.61 o                         
   9  13  -7          3.67          3.79        17.29 o                         
  -2  14  -7        526.33        701.73        81.91 o                         
   0  14  -7        433.42        517.80        72.53 o                         
   2  14  -7        465.58        488.49        42.52 o                         
   4  14  -7        519.72        597.18        44.73 o                         
   6  14  -7        516.69        587.08        35.80 o                         
   8  14  -7        247.41        275.89        39.29 o                         
  -1  15  -7       1598.81       1917.08       116.48 o                         
   1  15  -7       1930.34       2117.17       117.16 o                         
   3  15  -7        352.64        428.32        74.62 o                         
   5  15  -7        915.65       1055.55        65.98 o                         
   7  15  -7       2422.49       2545.26        88.87 o                         
   0  16  -7        543.43        652.36        75.58 o                         
   2  16  -7        121.73        134.22        41.58 o                         
   4  16  -7        763.56        896.70        55.22 o                         
   6  16  -7        405.23        415.89        67.90 o                         
   1  17  -7       1602.89       1707.16       109.93 o                         
   3  17  -7        215.63        228.00        49.82 o                         
   5  17  -7        456.94        431.82        67.45 o                         
   2  18  -7        191.14        250.37        55.02 o                         
   4  18  -7        410.60        494.76        50.53 o                         
   3  19  -7        191.58        188.00        47.68 o                         
   0   0  -6       1134.84       1159.53        58.75 o                         
   2   0  -6        263.74        273.50        46.72 o                         
   4   0  -6      12824.21      13653.17       217.26 o                         
   6   0  -6       2008.29       2143.72        95.24 o                         
   8   0  -6         45.72         58.86        29.04 o                         
  10   0  -6       2175.97       2365.05       119.20 o                         
  -1   1  -6       2642.02       2535.56        60.26 o                         
   1   1  -6        848.78        829.92        46.59 o                         
   3   1  -6       7455.86       7830.55       112.98 o                         
   5   1  -6       2859.20       2857.53        73.98 o                         
   7   1  -6        487.78        506.45        37.59 o                         
   9   1  -6       1371.21       1430.02        63.75 o                         
  11   1  -6       1944.94       1902.69        79.92 o                         
   0   2  -6       3459.02       3303.92        69.00 o                         
   2   2  -6        151.60        156.55        15.29 o                         
   4   2  -6       4866.36       5245.80        96.01 o                         
   6   2  -6       2412.17       2603.84        83.21 o                         
   8   2  -6         34.90         48.67        18.92 o                         
  10   2  -6       1572.53       1628.38        70.57 o                         
   1   3  -6       1214.64       1154.12        56.48 o                         
   3   3  -6       2064.89       2182.75        61.03 o                         
   5   3  -6       2695.36       2959.23        75.66 o                         
   7   3  -6       1175.20       1189.07        56.66 o                         
   9   3  -6         70.87         84.23        23.09 o                         
  11   3  -6        929.71        947.92        58.68 o                         
   0   4  -6       2720.99       2596.66        69.55 o                         
   2   4  -6        253.91        283.35        29.32 o                         
   4   4  -6        879.55       1037.30        44.87 o                         
   6   4  -6       2291.60       2413.02        71.38 o                         
   8   4  -6        130.09        121.41        24.19 o                         
  10   4  -6        839.46        858.16        86.26 o                         
   1   5  -6        536.12        562.02        25.77 o                         
   3   5  -6        595.99        647.79        30.69 o                         
   5   5  -6        378.53        395.84        30.39 o                         
   7   5  -6        374.43        382.90        35.84 o                         
   9   5  -6        194.05        210.25        32.07 o                         
  11   5  -6        466.78        444.51        64.57 o                         
   0   6  -6        283.86        302.79        43.61 o                         
   2   6  -6       1023.45       1045.40        41.89 o                         
   4   6  -6        357.28        389.10        30.02 o                         
   6   6  -6       1590.80       1764.34        62.54 o                         
   8   6  -6       1203.38       1291.23        58.99 o                         
  10   6  -6        370.78        365.03        42.07 o                         
   1   7  -6       2837.20       2732.40       336.80 o                         
   3   7  -6        692.69        737.35        31.02 o                         
   5   7  -6         42.38         42.26        15.27 o                         
   7   7  -6       1406.18       1522.55        61.87 o                         
   9   7  -6        759.55        715.96        49.13 o                         
  11   7  -6        150.59        152.43        31.73 o                         
   0   8  -6        400.05        491.11        35.98 o                         
   2   8  -6       1375.39       1532.52        42.78 o                         
   4   8  -6         72.41         73.57        13.69 o                         
   6   8  -6       1929.70       2037.31        79.26 o                         
   8   8  -6       2567.62       2690.29        84.28 o                         
  10   8  -6        308.23        304.08        39.86 o                         
  -1   9  -6        229.69        276.35        47.57 o                         
   1   9  -6       3492.91       3490.43       240.93 o                         
   3   9  -6       4877.94       5105.45       234.53 o                         
   5   9  -6         51.72         55.82        12.86 o                         
   7   9  -6       1150.38       1121.27        54.24 o                         
   9   9  -6       2320.35       2441.26        90.10 o                         
  11   9  -6        133.34        147.89        44.06 o                         
  -2  10  -6        469.98        551.24        61.46 o                         
   0  10  -6       1486.15       1673.37        91.52 o                         
   2  10  -6       4036.42       4527.23       208.73 o                         
   4  10  -6       1432.68       1523.98        76.80 o                         
   6  10  -6        124.28        139.29        24.93 o                         
   8  10  -6       1209.47       1297.47        84.00 o                         
  10  10  -6        534.36        583.36        48.24 o                         
  -3  11  -6       3538.92       4102.71       155.12 o                         
  -1  11  -6        215.65        239.52        45.53 o                         
   1  11  -6       3247.03       3228.92       195.76 o                         
   3  11  -6       3783.54       4062.63       176.83 o                         
   5  11  -6        309.13        339.43        22.26 o                         
   7  11  -6       1980.48       2164.52        75.26 o                         
   9  11  -6       2420.69       2491.06        87.03 o                         
  -2  12  -6        466.53        525.59        60.56 o                         
   0  12  -6        770.63        944.75        73.55 o                         
   2  12  -6       3005.23       3268.24        87.36 o                         
   4  12  -6        582.25        632.29        35.71 o                         
   6  12  -6        751.96        785.39        46.64 o                         
   8  12  -6        994.75        981.79        55.84 o                         
  10  12  -6        967.79        949.35        73.27 o                         
  -3  13  -6        861.24        927.69        80.22 o                         
  -1  13  -6        121.32        152.98        41.35 o                         
   1  13  -6       1718.69       2036.38       102.81 o                         
   3  13  -6        425.38        433.62        38.17 o                         
   5  13  -6        100.98        104.13        15.09 o                         
   7  13  -6       1864.81       1982.97        73.85 o                         
   9  13  -6       1142.34       1187.22        81.46 o                         
  -4  14  -6        551.12        538.92        66.21 o                         
  -2  14  -6         14.64         15.48        26.21 o                         
   0  14  -6        524.21        652.02        66.32 o                         
   2  14  -6       1830.55       1980.69       169.36 o                         
   4  14  -6        207.47        184.51        27.70 o                         
   6  14  -6        566.49        550.16        33.96 o                         
   8  14  -6       1079.57       1030.82        72.93 o                         
  -3  15  -6          6.31          7.91        24.63 o                         
  -1  15  -6         51.62         65.42        33.10 o                         
   1  15  -6         98.71        118.29        35.02 o                         
   3  15  -6        322.22        365.32        38.55 o                         
   5  15  -6       1175.91       1262.92        73.21 o                         
   7  15  -6        254.78        221.11        33.15 o                         
   9  15  -6        306.52        322.70        42.36 o                         
  -2  16  -6        637.05        657.55        73.66 o                         
   0  16  -6        661.63        671.56        69.48 o                         
   2  16  -6        845.66        947.01        75.70 o                         
   4  16  -6        336.00        405.41        41.18 o                         
   6  16  -6       1048.64       1008.21        54.74 o                         
   8  16  -6        129.78        148.65        40.84 o                         
  -1  17  -6       1200.04       1407.87        99.20 o                         
   1  17  -6        382.07        438.37        63.72 o                         
   3  17  -6       1047.73       1115.76        58.00 o                         
   5  17  -6        691.60        805.13        49.55 o                         
   7  17  -6        171.19        196.85        32.95 o                         
  -2  18  -6        903.51        930.86        89.14 o                         
   0  18  -6       1974.38       2209.70       119.76 o                         
   2  18  -6         40.05         23.84        23.95 o                         
   4  18  -6        212.38        296.46        37.98 o                         
   6  18  -6       1298.78       1343.13        93.44 o                         
  -1  19  -6       1104.53       1169.47        96.03 o                         
   1  19  -6         35.18         44.74        31.86 o                         
   3  19  -6        457.67        451.14        63.95 o                         
   5  19  -6       1480.43       1474.30        98.97 o                         
   7  19  -6        382.48        352.62        41.66 o                         
   0  20  -6        498.32        624.79        74.91 o                         
   2  20  -6        240.55        305.95        56.83 o                         
   4  20  -6       1924.49       2239.98       116.82 o                         
   6  20  -6        387.86        326.63        60.90 o                         
   1  21  -6        284.25        282.91        57.62 o                         
   3  21  -6       1001.65       1225.97        93.55 o                         
  -1   1  -5        183.50        213.17        23.67 o                         
   1   1  -5       1153.09       1143.44        56.52 o                         
   3   1  -5       1494.97       1507.27        46.21 o                         
   5   1  -5        175.17        169.38        22.11 o                         
   7   1  -5        234.07        279.94        49.37 o                         
   9   1  -5        752.98        777.90        30.71 o                         
  11   1  -5        348.90        374.03        23.56 o                         
   0   2  -5       1748.79       1776.38        45.78 o                         
   2   2  -5        846.63        833.33        33.80 o                         
   4   2  -5       2403.46       2693.04        63.91 o                         
   6   2  -5        506.98        566.90        20.10 o                         
   8   2  -5        562.76        631.77        25.69 o                         
  10   2  -5        671.28        678.57        31.06 o                         
  12   2  -5        300.47        302.68        25.22 o                         
  -1   3  -5       3626.59       3560.94        63.14 o                         
   1   3  -5       2293.22       2219.38       102.77 o                         
   3   3  -5       2254.87       2412.92        58.00 o                         
   5   3  -5       1283.97       1337.76        48.05 o                         
   7   3  -5       2403.40       2608.04        54.12 o                         
   9   3  -5       2074.11       2188.86        57.68 o                         
  11   3  -5        914.98        950.96        44.97 o                         
   0   4  -5       2305.36       2360.43        52.20 o                         
   2   4  -5       1816.62       1765.59        70.63 o                         
   4   4  -5       1517.93       1555.19        68.58 o                         
   6   4  -5       2852.40       2958.49        55.35 o                         
   8   4  -5       1439.49       1513.26        45.11 o                         
  10   4  -5        242.82        227.75        25.65 o                         
  12   4  -5        930.00        954.22        55.42 o                         
   1   5  -5       1729.42       1645.00        79.21 o                         
   3   5  -5        839.01        805.78        35.04 o                         
   5   5  -5       4329.52       4410.85        86.22 o                         
   7   5  -5       2715.50       2812.91        62.21 o                         
   9   5  -5       1614.39       1643.52        78.42 o                         
  11   5  -5        483.43        501.41        35.99 o                         
   0   6  -5       6323.11       6665.69       221.24 o                         
   2   6  -5       1235.60       1268.33        55.07 o                         
   4   6  -5       2238.22       2375.59        51.17 o                         
   6   6  -5       6190.73       6589.67       111.05 o                         
   8   6  -5       2298.41       2422.83        61.75 o                         
  10   6  -5         36.86         61.12        18.21 o                         
  -1   7  -5       1077.97       1273.08        71.40 o                         
   1   7  -5       2928.80       3006.09       145.27 o                         
   3   7  -5       1841.61       2029.55        91.33 o                         
   5   7  -5       2316.35       2541.67        65.54 o                         
   7   7  -5        809.98        827.13        44.40 o                         
   9   7  -5        377.90        401.87        41.44 o                         
  11   7  -5        913.26        958.17        57.84 o                         
  -2   8  -5        390.06        447.07        49.15 o                         
   0   8  -5       1689.31       1809.35       171.28 o                         
   2   8  -5       1460.12       1445.25        73.01 o                         
   4   8  -5       2462.48       2681.54        98.09 o                         
   6   8  -5        534.09        600.23        36.83 o                         
   8   8  -5        499.45        516.12        38.98 o                         
  10   8  -5       1011.15       1007.33        78.35 o                         
  -3   9  -5        293.77        331.94        49.94 o                         
  -1   9  -5        102.46        113.66        30.73 o                         
   1   9  -5       3008.74       3058.13       148.69 o                         
   3   9  -5        555.90        547.61        24.86 o                         
   5   9  -5       1045.39       1132.52        36.11 o                         
   7   9  -5        266.05        244.10        29.90 o                         
   9   9  -5         45.99         34.30        17.08 o                         
  11   9  -5        341.61        378.10        44.57 o                         
  -4  10  -5         33.74         48.13        27.23 o                         
  -2  10  -5         62.98         83.04        27.23 o                         
   0  10  -5         45.02         63.27        24.07 o                         
   2  10  -5        448.48        549.18        25.42 o                         
   4  10  -5        338.43        356.70        22.57 o                         
   6  10  -5         17.73         27.82        14.68 o                         
   8  10  -5        258.94        274.27        33.15 o                         
  10  10  -5         69.25        101.48        25.60 o                         
  -5  11  -5        279.93        340.08        57.17 o                         
  -3  11  -5        197.35        235.34        44.97 o                         
  -1  11  -5         15.15         26.89        21.47 o                         
   1  11  -5        333.14        340.13        22.09 o                         
   3  11  -5       1402.05       1485.46        69.76 o                         
   5  11  -5         22.22         24.01        10.46 o                         
   7  11  -5        368.29        383.10        34.56 o                         
   9  11  -5        387.38        462.47        55.36 o                         
  -4  12  -5       1281.24       1520.96        94.68 o                         
  -2  12  -5       1358.73       1525.37        87.79 o                         
   0  12  -5        165.57        176.93        36.04 o                         
   2  12  -5       1582.96       1847.85        94.01 o                         
   4  12  -5       1140.96       1223.73        33.75 o                         
   6  12  -5        177.90        176.44        25.78 o                         
   8  12  -5        242.31        243.19        32.71 o                         
  10  12  -5        667.00        678.65        53.50 o                         
  -5  13  -5        792.95        848.15        77.51 o                         
  -3  13  -5        679.45        824.54        71.97 o                         
  -1  13  -5        587.88        678.79        60.22 o                         
   1  13  -5       1640.47       1822.62        90.27 o                         
   3  13  -5       1827.74       1930.76        75.82 o                         
   5  13  -5        639.36        689.65        40.98 o                         
   7  13  -5        902.04        952.83        50.52 o                         
   9  13  -5       1166.21       1267.43        62.41 o                         
  -4  14  -5       1132.86       1285.85        89.37 o                         
  -2  14  -5        701.54        877.42        71.29 o                         
   0  14  -5       1480.41       1599.60        88.35 o                         
   2  14  -5       1902.52       2218.85       184.89 o                         
   4  14  -5        841.91        873.62        53.27 o                         
   6  14  -5       2037.89       2033.40       139.76 o                         
   8  14  -5        665.77        684.02        50.79 o                         
  10  14  -5        602.56        615.07        70.61 o                         
  -5  15  -5         65.10         70.05        35.25 o                         
  -3  15  -5       1679.82       1831.55       105.75 o                         
  -1  15  -5       1096.63       1354.88        87.11 o                         
   1  15  -5        471.39        539.26        54.46 o                         
   3  15  -5       1601.75       1776.17       138.46 o                         
   5  15  -5       1429.51       1629.63        75.49 o                         
   7  15  -5        439.74        535.93        40.96 o                         
   9  15  -5        635.17        642.93        47.85 o                         
  -4  16  -5        687.28        770.54        77.05 o                         
  -2  16  -5       2451.39       2625.13       123.94 o                         
   0  16  -5       3282.20       3802.29       140.66 o                         
   2  16  -5        781.72        871.54        68.13 o                         
   4  16  -5        998.13       1139.28        41.81 o                         
   6  16  -5       2954.42       2959.25        91.35 o                         
   8  16  -5       1164.75       1157.33        59.58 o                         
  -3  17  -5        754.50        796.63        77.17 o                         
  -1  17  -5        960.62       1064.06        82.25 o                         
   1  17  -5        228.42        277.37        48.36 o                         
   3  17  -5       1747.31       1802.88       113.26 o                         
   5  17  -5        769.28        855.81        44.77 o                         
   7  17  -5        857.20        879.91        51.92 o                         
   9  17  -5        423.96        420.97        68.13 o                         
  -4  18  -5        647.02        708.17        77.39 o                         
  -2  18  -5        292.66        279.86        52.65 o                         
   0  18  -5       1276.82       1442.21        92.65 o                         
   2  18  -5       1027.09       1172.53        80.56 o                         
   4  18  -5        714.80        866.01        75.13 o                         
   6  18  -5        439.36        400.26        41.34 o                         
   8  18  -5        709.94        760.14        75.25 o                         
  -3  19  -5        676.46        774.60        77.51 o                         
  -1  19  -5        176.02        167.33        44.63 o                         
   1  19  -5        733.78        785.56        73.33 o                         
   3  19  -5        929.45       1059.66        79.09 o                         
   5  19  -5        346.63        414.40        54.91 o                         
   7  19  -5        119.98        125.02        27.51 o                         
  -2  20  -5        125.44        149.36        46.55 o                         
   0  20  -5         66.28         89.71        38.87 o                         
   2  20  -5        202.87        286.41        54.01 o                         
   4  20  -5        200.09        251.05        49.49 o                         
   6  20  -5         51.32         50.12        20.92 o                         
  -1  21  -5         18.28         27.79        28.81 o                         
   1  21  -5          5.98         -3.05        24.40 o                         
   3  21  -5          9.65         26.32        27.68 o                         
   0  22  -5         84.88        118.18        42.37 o                         
   2  22  -5        284.22        295.11        57.39 o                         
   4  22  -5         47.85         82.02        34.91 o                         
   1  23  -5        414.73        468.99        72.08 o                         
   3  23  -5        634.38        718.23        75.81 o                         
   0   0  -4      10879.19      11224.74       142.02 o                         
   2   0  -4      70002.28      76395.93       717.21 o                         
   4   0  -4       1064.91       1170.94        55.36 o                         
   6   0  -4       1012.05       1009.49        57.62 o                         
   8   0  -4       8956.22       9464.82       192.18 o                         
  10   0  -4       1549.77       1598.75        51.67 o                         
  12   0  -4        839.67        915.52        46.22 o                         
  -1   1  -4       1630.30       1487.97        36.93 o                         
   1   1  -4       6022.90       5620.16       197.41 o                         
   3   1  -4       7300.47       7899.87        93.89 o                         
   5   1  -4        471.02        510.96        28.32 o                         
   7   1  -4       3495.20       3623.17        80.22 o                         
   9   1  -4       1650.22       1753.51        43.76 o                         
  11   1  -4        267.07        285.04        21.10 o                         
   0   2  -4       5150.50       4845.44       177.31 o                         
   2   2  -4      10466.39      11034.06       217.49 o                         
   4   2  -4        225.71        219.59        10.36 o                         
   6   2  -4       4923.08       5345.36        58.35 o                         
   8   2  -4       4292.97       4510.65        63.73 o                         
  10   2  -4        145.76        177.92        19.93 o                         
  12   2  -4       1142.41       1134.32        39.20 o                         
  -1   3  -4       2202.44       2126.35        42.99 o                         
   1   3  -4       6841.51       7040.07       180.56 o                         
   3   3  -4       1339.74       1471.20        23.31 o                         
   5   3  -4       2198.87       2274.89        34.42 o                         
   7   3  -4       2907.52       2851.22        47.17 o                         
   9   3  -4       2047.72       2085.74        47.38 o                         
  11   3  -4        414.41        389.59        33.08 o                         
   0   4  -4       1566.67       1585.64        69.62 o                         
   2   4  -4         35.00         33.77         8.42 o                         
   4   4  -4        151.62        183.13        24.45 o                         
   6   4  -4       3139.96       3307.89        55.43 o                         
   8   4  -4       2727.88       2810.46        59.77 o                         
  10   4  -4        255.58        272.68        27.11 o                         
  12   4  -4        614.73        617.55        39.56 o                         
  -3   5  -4        408.82        498.36        45.31 o                         
  -1   5  -4        299.48        315.41        17.40 o                         
   1   5  -4       1061.43       1165.52        46.72 o                         
   3   5  -4       1063.68       1073.09        56.90 o                         
   5   5  -4        147.12        169.55        12.52 o                         
   7   5  -4        742.33        787.03        30.91 o                         
   9   5  -4        967.06       1030.42        40.43 o                         
  11   5  -4        454.88        419.74        34.97 o                         
  -4   6  -4       1518.41       1703.43        81.46 o                         
  -2   6  -4       3497.19       4226.99       117.39 o                         
   0   6  -4       3261.90       3457.47       166.99 o                         
   2   6  -4       2526.95       2588.98        63.26 o                         
   4   6  -4       3894.31       4308.62       100.37 o                         
   6   6  -4       1252.75       1261.57        35.73 o                         
   8   6  -4        514.00        555.58        29.22 o                         
  10   6  -4        214.98        231.37        25.15 o                         
  12   6  -4        433.32        409.52        46.56 o                         
  -3   7  -4       3063.79       3369.46       110.84 o                         
  -1   7  -4       5433.86       5824.18       568.41 o                         
   1   7  -4        910.55        978.37        31.65 o                         
   3   7  -4       3036.19       3032.83       200.58 o                         
   5   7  -4       6128.89       6654.48       176.72 o                         
   7   7  -4        898.23        942.56        34.30 o                         
   9   7  -4        242.93        244.11        24.84 o                         
  11   7  -4        584.49        600.00        37.17 o                         
  -4   8  -4       1209.72       1331.72        76.26 o                         
  -2   8  -4       7780.48       8925.11       175.80 o                         
   0   8  -4       4270.29       4247.86       184.76 o                         
   2   8  -4        748.18        706.68        26.19 o                         
   4   8  -4       5186.26       5248.58       155.92 o                         
   6   8  -4       2188.59       2242.07        48.15 o                         
   8   8  -4         83.28         86.91        15.60 o                         
  10   8  -4       1240.99       1261.95        48.10 o                         
  -5   9  -4        572.39        717.43        61.12 o                         
  -3   9  -4       2901.96       3378.16       115.02 o                         
  -1   9  -4       4005.03       4633.04       124.96 o                         
   1   9  -4        133.29        125.07         9.58 o                         
   3   9  -4       4533.25       4427.36       311.08 o                         
   5   9  -4       5034.51       5247.36       139.35 o                         
   7   9  -4        316.10        325.73        22.46 o                         
   9   9  -4       1355.37       1410.56        48.04 o                         
  11   9  -4       1956.76       2038.90        80.66 o                         
  -6  10  -4       2042.31       2113.78       104.06 o                         
  -4  10  -4       2320.50       2619.60       107.33 o                         
  -2  10  -4       1737.06       1993.90        88.58 o                         
   0  10  -4       1346.33       1334.89        90.49 o                         
   2  10  -4       5067.31       5018.14       247.94 o                         
   4  10  -4       4876.97       4839.35       166.76 o                         
   6  10  -4       1187.27       1171.65        37.88 o                         
   8  10  -4       2702.69       2720.07        62.06 o                         
  10  10  -4       3562.64       3617.72       108.37 o                         
  -5  11  -4        931.08        957.52        72.08 o                         
  -3  11  -4       3701.87       4241.56       133.66 o                         
  -1  11  -4       3364.56       3713.26       117.84 o                         
   1  11  -4       1585.63       1554.93        51.28 o                         
   3  11  -4       4676.67       4561.63       176.56 o                         
   5  11  -4       3636.18       3745.20       110.28 o                         
   7  11  -4         84.63        107.52        16.02 o                         
   9  11  -4       3361.62       3488.07        85.48 o                         
  11  11  -4       2040.28       2066.46        82.18 o                         
  -6  12  -4        713.74        837.87        71.52 o                         
  -4  12  -4       2203.96       2445.04       109.03 o                         
  -2  12  -4       1929.14       2163.60        95.58 o                         
   0  12  -4       2569.06       2773.92       206.30 o                         
   2  12  -4       1149.43       1155.79        53.98 o                         
   4  12  -4       4341.39       4325.44       173.34 o                         
   6  12  -4       1298.11       1321.34        40.55 o                         
   8  12  -4        430.31        504.96        31.33 o                         
  10  12  -4       1563.92       1574.18        69.92 o                         
  -7  13  -4       1418.33       1535.54        96.94 o                         
  -5  13  -4         15.91         15.59        22.03 o                         
  -3  13  -4       3355.76       3929.17       135.35 o                         
  -1  13  -4       5056.68       5744.56       152.64 o                         
   1  13  -4        404.41        443.79        31.68 o                         
   3  13  -4       2106.82       2074.27       112.87 o                         
   5  13  -4       5166.33       5400.80       236.48 o                         
   7  13  -4        774.68        773.82        34.71 o                         
   9  13  -4        994.15       1016.53        44.89 o                         
  -6  14  -4        303.56        325.05        56.49 o                         
  -4  14  -4       1959.17       2101.35       105.52 o                         
  -2  14  -4       2680.47       2964.87       117.50 o                         
   0  14  -4       2075.78       2318.27        98.75 o                         
   2  14  -4        719.33        784.72        36.21 o                         
   4  14  -4       3378.44       3350.67       131.66 o                         
   6  14  -4        823.11        836.38        34.56 o                         
   8  14  -4        217.56        176.75        22.04 o                         
  10  14  -4        358.19        396.36        71.52 o                         
  -5  15  -4         96.25        115.58        36.95 o                         
  -3  15  -4        547.64        648.97        63.50 o                         
  -1  15  -4       1903.07       2103.61        99.54 o                         
   1  15  -4        866.16       1010.06        67.56 o                         
   3  15  -4       1275.74       1434.72        42.00 o                         
   5  15  -4        912.49        902.22        62.90 o                         
   7  15  -4        222.15        238.28        24.34 o                         
   9  15  -4         20.92         24.51        17.55 o                         
  -6  16  -4         40.20         43.39        30.84 o                         
  -4  16  -4        298.37        261.89        48.36 o                         
  -2  16  -4        114.81        103.04        31.52 o                         
   0  16  -4       1562.47       1812.00        92.98 o                         
   2  16  -4        156.31        158.85        35.25 o                         
   4  16  -4        985.60       1081.50        38.71 o                         
   6  16  -4        899.33        880.38        42.67 o                         
   8  16  -4        422.38        397.77        42.44 o                         
  -5  17  -4        367.22        323.35        58.19 o                         
  -3  17  -4        328.02        378.15        58.52 o                         
  -1  17  -4        720.17        869.62        70.95 o                         
   1  17  -4        609.39        607.39        56.26 o                         
   3  17  -4        728.14        744.69        45.31 o                         
   5  17  -4       1363.96       1556.23        56.73 o                         
   7  17  -4       1116.65       1127.39        55.36 o                         
   9  17  -4        566.06        546.83        68.24 o                         
  -4  18  -4        391.68        507.97        70.61 o                         
  -2  18  -4        298.96        361.65        56.26 o                         
   0  18  -4        448.61        562.88        60.11 o                         
   2  18  -4         37.20         46.21        26.32 o                         
   4  18  -4        278.74        282.84        26.00 o                         
   6  18  -4       1362.94       1411.20        77.62 o                         
   8  18  -4        613.34        588.86        68.35 o                         
  -5  19  -4        664.35        651.68        73.21 o                         
  -3  19  -4        509.16        593.27        67.68 o                         
  -1  19  -4       1053.85       1049.83        81.01 o                         
   1  19  -4       3123.70       3315.68       131.17 o                         
   3  19  -4       1785.79       1945.21        98.18 o                         
   5  19  -4         96.94        114.08        18.44 o                         
   7  19  -4       1589.59       1540.96        97.62 o                         
  -4  20  -4       1966.81       2244.50       123.26 o                         
  -2  20  -4         84.58        123.60        41.13 o                         
   0  20  -4       1603.37       1680.83        98.97 o                         
   2  20  -4       3728.61       4216.25       148.57 o                         
   4  20  -4        344.97        370.81        55.25 o                         
   6  20  -4        579.63        639.36        46.34 o                         
   8  20  -4       1396.33       1438.26       101.12 o                         
  -3  21  -4       1065.73       1066.10        89.71 o                         
  -1  21  -4        421.39        435.32        65.53 o                         
   1  21  -4       2561.54       2919.00       130.49 o                         
   3  21  -4       2122.70       2360.42       112.98 o                         
   5  21  -4         32.03         32.30        18.00 o                         
   7  21  -4        843.51        808.16        78.75 o                         
  -2  22  -4         18.74         -1.24        24.97 o                         
   0  22  -4       1326.97       1456.11        97.96 o                         
   2  22  -4       2027.41       2020.45       110.84 o                         
   4  22  -4        256.72        353.97        56.38 o                         
   6  22  -4        834.29        833.47        76.38 o                         
  -1  23  -4        586.98        739.01        78.30 o                         
   1  23  -4       1247.06       1389.34        98.86 o                         
   3  23  -4        489.43        648.29        69.03 o                         
   0  24  -4        205.62        206.53        48.81 o                         
   2  24  -4         37.54          7.57        26.10 o                         
   4  24  -4        250.86        270.82        53.78 o                         
  -1   1  -3       2399.39       2438.56        40.29 o                         
   1   1  -3        642.79        658.42        22.31 o                         
   3   1  -3       2739.06       3260.08        54.60 o                         
   5   1  -3        288.87        334.28        21.81 o                         
   7   1  -3        615.71        617.80        42.26 o                         
   9   1  -3       1357.69       1402.55        39.18 o                         
  11   1  -3        228.28        203.29        18.04 o                         
   0   2  -3       5738.94       6004.99       194.76 o                         
   2   2  -3       6507.59       6811.36        91.33 o                         
   4   2  -3        979.24        946.35        32.28 o                         
   6   2  -3       2082.19       2263.61        56.65 o                         
   8   2  -3       2387.52       2408.58        46.88 o                         
  10   2  -3       1620.64       1663.51        45.49 o                         
  12   2  -3         36.02         50.38        14.04 o                         
  -1   3  -3       1557.68       1508.90        71.43 o                         
   1   3  -3       3789.79       3730.07       116.13 o                         
   3   3  -3       4981.30       5119.63       127.55 o                         
   5   3  -3       3534.49       3628.81        50.69 o                         
   7   3  -3       1767.43       1788.12        37.39 o                         
   9   3  -3        483.27        504.33        25.03 o                         
  11   3  -3        806.44        818.50        41.09 o                         
  -2   4  -3      11313.91      12813.27       174.10 o                         
   0   4  -3       3078.83       2889.33       101.17 o                         
   2   4  -3       2422.48       2334.29        87.63 o                         
   4   4  -3       6355.83       6599.89       152.98 o                         
   6   4  -3       5733.65       5954.98        82.00 o                         
   8   4  -3       4323.43       4415.61        73.19 o                         
  10   4  -3       1389.37       1349.48        57.82 o                         
  12   4  -3        662.04        586.40        48.57 o                         
  -3   5  -3       8472.70       9641.64       161.34 o                         
  -1   5  -3       9976.65      10329.31       849.23 o                         
   1   5  -3       2685.11       2706.54        58.11 o                         
   3   5  -3       3976.69       4031.10        44.33 o                         
   5   5  -3      10834.41      11416.62       307.98 o                         
   7   5  -3       4971.43       5206.83        74.26 o                         
   9   5  -3         65.17         68.22        14.51 o                         
  11   5  -3       1324.23       1282.10        52.22 o                         
  -4   6  -3       5238.26       6161.46       137.50 o                         
  -2   6  -3       6788.24       7746.48       141.23 o                         
   0   6  -3       3471.18       3221.03       151.33 o                         
   2   6  -3       2684.20       2400.26       135.74 o                         
   4   6  -3       8054.90       8295.46       218.73 o                         
   6   6  -3       3104.55       3129.33        54.25 o                         
   8   6  -3       1115.50       1081.00        38.10 o                         
  10   6  -3       1052.34       1052.88        42.89 o                         
  12   6  -3       1219.56       1175.48        65.67 o                         
  -5   7  -3        522.54        648.18        50.73 o                         
  -3   7  -3       2527.62       2917.87        93.55 o                         
  -1   7  -3       7949.73       8233.24       425.88 o                         
   1   7  -3       3069.83       2861.05       103.65 o                         
   3   7  -3       5148.37       5151.86       148.92 o                         
   5   7  -3       4728.97       5033.85       174.90 o                         
   7   7  -3       2017.45       2115.18        48.89 o                         
   9   7  -3       1568.37       1607.21        49.20 o                         
  11   7  -3        596.04        627.91        47.65 o                         
  -6   8  -3       2788.78       2999.78       108.35 o                         
  -4   8  -3       1058.42       1120.44        62.59 o                         
  -2   8  -3        533.80        550.90        41.69 o                         
   0   8  -3       8580.25       9020.77       289.97 o                         
   2   8  -3       4249.82       4004.49       167.45 o                         
   4   8  -3       3535.91       3676.81        68.88 o                         
   6   8  -3       1047.35       1079.08        50.01 o                         
   8   8  -3        515.37        563.99        28.90 o                         
  10   8  -3       1663.68       1671.58        68.62 o                         
  -7   9  -3        872.83       1002.15        68.58 o                         
  -5   9  -3        821.65        940.01        62.25 o                         
  -3   9  -3        929.56       1115.81        62.25 o                         
  -1   9  -3        368.10        390.56        11.85 o                         
   1   9  -3       2667.58       2683.72       117.07 o                         
   3   9  -3       5795.43       5953.15       202.03 o                         
   5   9  -3         23.06         22.08         6.50 o                         
   7   9  -3       1209.95       1242.13        39.04 o                         
   9   9  -3       1486.45       1492.50        48.16 o                         
  11   9  -3        518.32        524.73        48.18 o                         
  -6  10  -3         66.81         95.13        29.71 o                         
  -4  10  -3        563.10        580.50        50.05 o                         
  -2  10  -3          6.09          9.72        12.54 o                         
   0  10  -3       1125.96       1140.91        24.71 o                         
   2  10  -3        365.42        397.42        13.49 o                         
   4  10  -3        465.22        511.21        18.40 o                         
   6  10  -3         17.23         18.61         8.86 o                         
   8  10  -3         18.14         19.10        10.75 o                         
  10  10  -3         39.58         50.22        20.13 o                         
  -7  11  -3        701.16        775.28        64.51 o                         
  -5  11  -3        516.36        541.18        51.86 o                         
  -3  11  -3       1383.56       1532.60        75.36 o                         
  -1  11  -3        228.91        257.19        19.61 o                         
   1  11  -3        953.66        996.68        53.59 o                         
   3  11  -3        222.99        227.67        11.43 o                         
   5  11  -3        137.89        143.74        12.99 o                         
   7  11  -3        357.33        366.10        24.53 o                         
   9  11  -3        172.10        155.33        26.77 o                         
  11  11  -3         20.71         20.55        18.95 o                         
  -6  12  -3       1354.58       1466.73        84.28 o                         
  -4  12  -3         56.27         31.52        20.68 o                         
  -2  12  -3        422.50        438.04        27.06 o                         
   0  12  -3       3162.81       3041.02       133.67 o                         
   2  12  -3       3022.27       3006.48       150.24 o                         
   4  12  -3        188.35        206.89        15.35 o                         
   6  12  -3       1556.59       1574.53        67.13 o                         
   8  12  -3       1411.99       1420.39        45.93 o                         
  10  12  -3        694.99        657.81        48.41 o                         
  -7  13  -3        505.80        447.18        53.78 o                         
  -5  13  -3       2218.59       2378.04       104.85 o                         
  -3  13  -3        263.12        307.31        45.87 o                         
  -1  13  -3        946.64        989.23        38.49 o                         
   1  13  -3       3988.51       3895.61       226.33 o                         
   3  13  -3       1954.53       1953.92       111.88 o                         
   5  13  -3       1084.72       1089.72        29.64 o                         
   7  13  -3        140.52        153.86        19.42 o                         
   9  13  -3       1084.31       1123.89        57.87 o                         
  -6  14  -3        745.01        785.11        66.89 o                         
  -4  14  -3       1638.14       1765.57        90.05 o                         
  -2  14  -3       2356.76       2473.40        90.55 o                         
   0  14  -3       1958.22       1934.71       179.87 o                         
   2  14  -3       1779.57       1769.01        88.16 o                         
   4  14  -3       2689.93       2739.93       104.30 o                         
   6  14  -3        322.32        350.10        24.36 o                         
   8  14  -3       1267.90       1196.22        57.21 o                         
  10  14  -3        214.62        174.43        31.71 o                         
  -7  15  -3        194.15        228.90        48.13 o                         
  -5  15  -3        862.61       1006.22        74.46 o                         
  -3  15  -3       3606.41       3793.70       130.38 o                         
  -1  15  -3       6499.13       6634.99       495.43 o                         
   1  15  -3       1890.32       1887.90       130.23 o                         
   3  15  -3       1672.60       1700.23        60.52 o                         
   5  15  -3       6474.69       6472.80       208.18 o                         
   7  15  -3       2738.63       2727.03        83.06 o                         
   9  15  -3        298.56        306.94        38.41 o                         
  -6  16  -3        226.57        211.61        45.76 o                         
  -4  16  -3       1707.35       1937.41        99.76 o                         
  -2  16  -3       2711.38       3016.25        86.88 o                         
   0  16  -3        928.04        958.88        57.56 o                         
   2  16  -3       2123.18       2001.90       117.58 o                         
   4  16  -3       3054.31       3017.96       134.49 o                         
   6  16  -3       3104.76       3121.33        64.90 o                         
   8  16  -3        606.40        616.40        44.83 o                         
  10  16  -3        250.53        243.74        51.86 o                         
  -7  17  -3       1355.18       1459.95        96.83 o                         
  -5  17  -3        656.19        709.41        67.22 o                         
  -3  17  -3       1731.53       1802.74        96.94 o                         
  -1  17  -3       3825.21       3664.83       130.95 o                         
   1  17  -3       1639.57       1594.18       113.49 o                         
   3  17  -3        728.04        718.82        55.29 o                         
   5  17  -3       2609.94       2612.87       121.75 o                         
   7  17  -3       1036.18        944.55        67.17 o                         
   9  17  -3        428.33        474.00        48.92 o                         
  -6  18  -3       1257.46       1392.50        94.68 o                         
  -4  18  -3        639.71        724.67        68.13 o                         
  -2  18  -3       1271.18       1291.71        85.92 o                         
   0  18  -3        713.59        758.69        96.49 o                         
   2  18  -3       1619.11       1606.78        82.99 o                         
   4  18  -3        772.77        790.85        34.08 o                         
   6  18  -3        657.00        625.13        84.06 o                         
   8  18  -3        424.95        400.00        43.04 o                         
  -5  19  -3        468.29        563.10        65.08 o                         
  -3  19  -3         37.91         36.88        16.37 o                         
  -1  19  -3        914.95        908.93       121.17 o                         
   1  19  -3       1274.52       1274.18        67.62 o                         
   3  19  -3        633.06        694.39        32.32 o                         
   5  19  -3        489.77        461.15        34.15 o                         
   7  19  -3        804.44        766.98        49.90 o                         
  -4  20  -3        422.48        512.15        63.50 o                         
  -2  20  -3        199.39        176.19        27.31 o                         
   0  20  -3        441.50        366.73        33.34 o                         
   2  20  -3        280.75        259.69        30.71 o                         
   4  20  -3        111.28        115.09        17.82 o                         
   6  20  -3         33.15         27.54        17.06 o                         
   8  20  -3         67.69         63.38        23.98 o                         
  -5  21  -3         21.53          5.65        25.19 o                         
  -3  21  -3        121.83        140.10        41.01 o                         
  -1  21  -3         73.56         58.56        18.45 o                         
   1  21  -3        189.65        191.42        28.11 o                         
   3  21  -3         70.51         65.05        19.45 o                         
   5  21  -3         16.62         18.60        12.66 o                         
   7  21  -3         36.01         15.30        18.11 o                         
  -4  22  -3        456.26        482.88        72.31 o                         
  -2  22  -3         46.27         29.26        29.38 o                         
   0  22  -3        439.30        410.82        38.41 o                         
   2  22  -3        883.16        924.19        95.58 o                         
   4  22  -3        287.27        254.21        26.40 o                         
   6  22  -3        251.77        226.59        33.95 o                         
  -3  23  -3        106.34        108.24        41.58 o                         
  -1  23  -3         51.89         56.38        32.20 o                         
   1  23  -3        855.76        858.97        80.89 o                         
   3  23  -3        349.96        351.79        47.90 o                         
   5  23  -3          6.60          2.38        12.45 o                         
  -2  24  -3         75.71         72.53        37.74 o                         
   0  24  -3        250.68        226.42        50.95 o                         
   2  24  -3       1351.61       1482.10        99.31 o                         
   4  24  -3        396.06        397.75        49.95 o                         
  -1  25  -3        483.06        413.63        67.22 o                         
   1  25  -3        574.52        604.68        72.31 o                         
   3  25  -3        765.91        887.92        81.46 o                         
   2  26  -3        682.66        815.95        81.91 o                         
   0   0  -2       7199.35       7941.62       353.35 o                         
   2   0  -2      36502.41      42734.35       371.15 o                         
   4   0  -2       6631.24       6451.60       106.20 o                         
   6   0  -2        534.25        479.95        36.49 o                         
   8   0  -2       2774.37       2868.27        98.52 o                         
  10   0  -2       5184.57       5171.40        91.07 o                         
  12   0  -2        192.77        165.68        32.58 o                         
  -1   1  -2       7157.27       7060.84       348.94 o                         
   1   1  -2      68755.00      75039.14      1449.24 o                         
   3   1  -2       9964.58      10236.96       131.40 o                         
   5   1  -2       4566.67       4433.85        68.34 o                         
   7   1  -2       2873.01       2965.24        65.98 o                         
   9   1  -2       4835.62       4987.17        71.35 o                         
  11   1  -2       2767.48       2746.48        50.84 o                         
  -2   2  -2      15143.80      17379.88       167.21 o                         
   0   2  -2       8371.80       9005.87       329.69 o                         
   2   2  -2      15670.04      17390.24       231.67 o                         
   4   2  -2      12379.61      12580.99       150.38 o                         
   6   2  -2       2454.57       2439.63        39.42 o                         
   8   2  -2       1809.15       1897.02        41.66 o                         
  10   2  -2       2000.99       2072.34        50.25 o                         
  12   2  -2        227.40        247.34        26.70 o                         
  -3   3  -2       8315.80       9531.48       134.56 o                         
  -1   3  -2      11307.88      12355.94       862.56 o                         
   1   3  -2      12358.18      12571.25      1397.89 o                         
   3   3  -2      12877.52      14425.86       363.82 o                         
   5   3  -2       7325.86       7371.67       102.90 o                         
   7   3  -2       2208.77       2345.07        42.57 o                         
   9   3  -2       1718.94       1787.07        43.72 o                         
  11   3  -2       1197.16       1152.26        59.42 o                         
  -4   4  -2       4733.92       5498.03       110.38 o                         
  -2   4  -2      13290.08      15637.70       166.20 o                         
   0   4  -2       2621.57       3115.74        55.49 o                         
   2   4  -2       3174.81       3501.95        98.49 o                         
   4   4  -2      12107.41      13638.30       302.42 o                         
   6   4  -2       2258.13       2367.64        39.38 o                         
   8   4  -2        878.03        888.60        33.64 o                         
  10   4  -2        864.38        908.36        39.39 o                         
  12   4  -2        225.06        224.82        36.13 o                         
  -5   5  -2       1484.94       1725.23        67.34 o                         
  -3   5  -2       2061.94       2445.15        71.97 o                         
  -1   5  -2       1767.66       1947.63        82.53 o                         
   1   5  -2       1700.10       1897.38        82.68 o                         
   3   5  -2       1188.83       1309.48        36.31 o                         
   5   5  -2       1582.77       1677.01        33.47 o                         
   7   5  -2        763.53        761.80        29.26 o                         
   9   5  -2       1210.45       1236.52        42.37 o                         
  11   5  -2        304.47        303.12        37.64 o                         
  -6   6  -2        333.12        371.82        35.93 o                         
  -4   6  -2       1629.91       1865.44        68.47 o                         
  -2   6  -2        140.69        239.07        24.86 o                         
   0   6  -2       2228.75       2300.35        55.59 o                         
   2   6  -2        988.01       1066.98        32.60 o                         
   4   6  -2       2126.80       2371.62        30.75 o                         
   6   6  -2       2669.50       2770.06        49.90 o                         
   8   6  -2        679.52        732.24        31.23 o                         
  10   6  -2        348.63        344.05        38.78 o                         
  12   6  -2        957.64        917.97        61.72 o                         
  -7   7  -2        491.70        547.51        45.98 o                         
  -5   7  -2       1568.01       1854.26        73.21 o                         
  -3   7  -2       1488.63       1600.73        62.48 o                         
  -1   7  -2       6198.24       6765.83        72.81 o                         
   1   7  -2       2568.61       2474.30       115.69 o                         
   3   7  -2       1687.36       1767.23        26.85 o                         
   5   7  -2       2100.40       2076.24        31.00 o                         
   7   7  -2       2211.67       2273.90        49.44 o                         
   9   7  -2        377.17        363.35        27.50 o                         
  11   7  -2        866.30        778.29        52.84 o                         
  -6   8  -2       2462.59       2813.92        95.58 o                         
  -4   8  -2       3433.24       3766.81       101.91 o                         
  -2   8  -2       1071.52       1165.76        74.79 o                         
   0   8  -2       2066.16       2056.93        92.28 o                         
   2   8  -2        893.67        808.15        20.45 o                         
   4   8  -2       3299.73       3403.19        40.19 o                         
   6   8  -2       5931.16       6015.73        58.06 o                         
   8   8  -2       1777.42       1819.82        51.00 o                         
  10   8  -2        336.20        386.35        41.50 o                         
  -7   9  -2       2729.71       3010.85       104.40 o                         
  -5   9  -2       7296.07       8286.76       160.43 o                         
  -3   9  -2        439.19        419.05        36.38 o                         
  -1   9  -2       6404.57       6435.61       115.37 o                         
   1   9  -2      24525.28      24027.17      1192.53 o                         
   3   9  -2       2479.31       2535.15        34.92 o                         
   5   9  -2       1499.01       1436.55        28.48 o                         
   7   9  -2       7311.84       7452.84       242.60 o                         
   9   9  -2       1439.30       1359.25        59.87 o                         
  11   9  -2        331.22        327.67        41.85 o                         
  -6  10  -2       6694.73       7706.04       164.73 o                         
  -4  10  -2       2336.67       2763.31        92.98 o                         
  -2  10  -2       2381.01       2483.29        54.29 o                         
   0  10  -2      13370.86      12618.21       605.79 o                         
   2  10  -2      10092.77       9569.08       247.60 o                         
   4  10  -2        863.01        888.84        22.89 o                         
   6  10  -2       2913.62       3136.55        44.75 o                         
   8  10  -2       3879.17       3816.32        92.59 o                         
  10  10  -2        574.60        597.45        84.74 o                         
  -7  11  -2       3882.38       4319.29       131.06 o                         
  -5  11  -2      10259.82      11784.79       201.90 o                         
  -3  11  -2       1296.96       1443.34        67.45 o                         
  -1  11  -2       7214.80       7277.09       213.43 o                         
   1  11  -2      14993.51      14224.15       779.98 o                         
   3  11  -2       4279.24       4103.85        54.06 o                         
   5  11  -2       2868.61       2973.78        43.61 o                         
   7  11  -2       8719.01       8917.79       251.63 o                         
   9  11  -2       2008.99       1957.97        72.78 o                         
  11  11  -2        228.54        280.21        40.33 o                         
  -6  12  -2       3900.40       4234.44       129.14 o                         
  -4  12  -2       1932.96       2052.31        85.75 o                         
  -2  12  -2        831.86        791.72        34.18 o                         
   0  12  -2       8016.76       7754.98       457.23 o                         
   2  12  -2       5019.33       4859.36       212.22 o                         
   4  12  -2        994.70        929.73        25.15 o                         
   6  12  -2       2480.33       2491.58        44.31 o                         
   8  12  -2       3530.88       3305.83        89.08 o                         
  10  12  -2        208.18        232.07        35.03 o                         
  -7  13  -2        438.19        432.72        48.92 o                         
  -5  13  -2       3213.00       3585.59       119.08 o                         
  -3  13  -2        511.04        535.07        31.48 o                         
  -1  13  -2       2710.26       2587.81       121.12 o                         
   1  13  -2       1492.76       1355.63        88.34 o                         
   3  13  -2        737.77        746.38        23.03 o                         
   5  13  -2       2194.56       2217.62        40.49 o                         
   7  13  -2       3578.50       3626.06        89.56 o                         
   9  13  -2        118.67         97.60        23.86 o                         
  -6  14  -2       1430.34       1562.20        84.85 o                         
  -4  14  -2        932.00       1057.17        67.45 o                         
  -2  14  -2       1410.44       1417.47        79.99 o                         
   0  14  -2       3087.79       2863.23       171.83 o                         
   2  14  -2       1470.91       1414.61        79.26 o                         
   4  14  -2       1390.16       1431.01        33.07 o                         
   6  14  -2       2030.56       2088.51        50.15 o                         
   8  14  -2       1610.82       1456.37        62.67 o                         
  10  14  -2        251.96        206.35        34.43 o                         
  -7  15  -2        226.72        236.92        45.08 o                         
  -5  15  -2        132.01        155.35        35.59 o                         
  -3  15  -2         37.01         43.82        14.30 o                         
  -1  15  -2        460.28        435.73        59.26 o                         
   1  15  -2        976.68        986.20        49.93 o                         
   3  15  -2       1588.64       1545.94        77.35 o                         
   5  15  -2        252.86        250.42        17.79 o                         
   7  15  -2        434.67        394.26        34.55 o                         
   9  15  -2        261.56        249.14        35.31 o                         
  -6  16  -2        343.03        362.33        53.89 o                         
  -4  16  -2       1030.17       1181.56        75.36 o                         
  -2  16  -2       2311.40       2252.30       179.98 o                         
   0  16  -2       1888.36       1878.52        72.01 o                         
   2  16  -2       1425.10       1376.73        61.03 o                         
   4  16  -2       2653.96       2656.20        85.47 o                         
   6  16  -2        501.92        487.61        36.55 o                         
   8  16  -2        229.43        197.66        30.77 o                         
  10  16  -2        122.34        129.70        41.46 o                         
  -7  17  -2        643.17        676.20        65.76 o                         
  -5  17  -2        672.34        660.49        62.03 o                         
  -3  17  -2       2303.22       2297.88       119.99 o                         
  -1  17  -2       1779.86       1754.82       109.25 o                         
   1  17  -2       2834.90       2584.32        82.53 o                         
   3  17  -2       1979.33       1900.27        93.36 o                         
   5  17  -2       1360.80       1305.23        38.67 o                         
   7  17  -2        224.45        205.18        35.25 o                         
   9  17  -2        442.90        460.74        48.33 o                         
  -6  18  -2          9.74         15.59        23.50 o                         
  -4  18  -2       1332.89       1412.89        91.29 o                         
  -2  18  -2       5969.95       5859.15       448.26 o                         
   0  18  -2        317.87        277.09        29.13 o                         
   2  18  -2        444.32        457.21        25.45 o                         
   4  18  -2       5110.08       5105.11       302.42 o                         
   6  18  -2        636.70        604.48        42.06 o                         
   8  18  -2         25.64         43.38        22.14 o                         
  -7  19  -2        353.34        255.11        51.07 o                         
  -5  19  -2        113.43        101.34        33.22 o                         
  -3  19  -2       2734.04       2617.55       129.82 o                         
  -1  19  -2       1069.80       1063.97       102.70 o                         
   1  19  -2        171.26        185.44        25.67 o                         
   3  19  -2       2278.46       2207.99        78.27 o                         
   5  19  -2       2083.17       2023.38       119.28 o                         
   7  19  -2        101.93        123.77        26.97 o                         
  -6  20  -2        472.60        456.56        64.63 o                         
  -4  20  -2        750.17        782.50        47.58 o                         
  -2  20  -2       1262.14       1251.17       111.23 o                         
   0  20  -2       1646.09       1686.55       125.52 o                         
   2  20  -2       3172.64       3053.07       155.94 o                         
   4  20  -2       1257.40       1265.34        57.27 o                         
   6  20  -2        264.33        262.78        35.46 o                         
   8  20  -2       1107.33        961.43        59.84 o                         
  -5  21  -2        914.18        995.03        83.04 o                         
  -3  21  -2        551.48        490.55        57.00 o                         
  -1  21  -2       1572.63       1598.61       193.71 o                         
   1  21  -2       2514.61       2413.75        75.78 o                         
   3  21  -2       2269.18       2243.22       121.83 o                         
   5  21  -2        337.32        323.13        46.36 o                         
   7  21  -2       1109.56       1083.40        70.16 o                         
  -4  22  -2       1578.64       1427.33       155.24 o                         
  -2  22  -2       1893.29       1950.49        92.98 o                         
   0  22  -2        709.56        766.84        65.13 o                         
   2  22  -2       1456.12       1566.80       123.83 o                         
   4  22  -2       2013.81       2039.97       124.57 o                         
   6  22  -2        704.90        699.20        50.22 o                         
  -3  23  -2       1243.24       1182.29       115.69 o                         
  -1  23  -2       1196.43       1253.85        78.58 o                         
   1  23  -2         40.26         42.04        18.02 o                         
   3  23  -2       1631.57       1619.81        54.83 o                         
   5  23  -2        822.14        801.30        65.05 o                         
  -4  24  -2        778.20        797.50        72.87 o                         
  -2  24  -2       2090.43       1992.42       109.37 o                         
   0  24  -2        161.89        154.03        28.48 o                         
   2  24  -2        165.47        165.61        29.06 o                         
   4  24  -2       1731.53       1658.77       101.56 o                         
   6  24  -2        519.92        463.43        48.50 o                         
  -3  25  -2       1570.95       1604.70       116.60 o                         
  -1  25  -2        780.42        794.22        76.71 o                         
   1  25  -2        282.46        283.10        38.25 o                         
   3  25  -2        879.45        850.20        99.37 o                         
   5  25  -2       1259.04       1320.76        88.49 o                         
   0  26  -2        116.30        141.79        30.56 o                         
   2  26  -2        111.34        106.80        26.75 o                         
  -3   1  -1        498.59        596.77        27.57 o                         
  -1   1  -1       4788.91       5898.67        67.90 o                         
   1   1  -1       3195.99       3665.93        66.55 o                         
   3   1  -1       4468.60       4818.86        51.84 o                         
   5   1  -1       1082.57       1180.87        53.38 o                         
   7   1  -1        734.50        729.53        33.00 o                         
   9   1  -1        738.86        775.67        41.80 o                         
  11   1  -1         34.08         51.24        15.25 o                         
  -4   2  -1       3714.16       4652.82        82.25 o                         
  -2   2  -1       6250.53       7545.26        88.92 o                         
   0   2  -1       5021.26       5730.53       113.96 o                         
   2   2  -1      11824.63      13043.26       156.37 o                         
   4   2  -1       2934.67       2890.68        34.13 o                         
   6   2  -1       2481.38       2458.76        40.30 o                         
   8   2  -1       3331.22       3240.02        53.59 o                         
  10   2  -1        717.16        715.13        37.24 o                         
  -5   3  -1       3271.84       3595.53        79.20 o                         
  -3   3  -1       9626.79      11335.92       122.92 o                         
  -1   3  -1       8585.98      10142.49        98.75 o                         
   1   3  -1       6654.50       6970.34       162.78 o                         
   3   3  -1       1796.12       1600.55        20.19 o                         
   5   3  -1       6416.79       6331.16        96.89 o                         
   7   3  -1       4467.77       4495.41        58.16 o                         
   9   3  -1       2799.84       2793.56        60.90 o                         
  11   3  -1        237.71        217.08        23.37 o                         
  -6   4  -1       5442.01       6062.94       111.06 o                         
  -4   4  -1       8060.25       9204.29       122.92 o                         
  -2   4  -1       7932.01       8621.75       104.40 o                         
   0   4  -1       4541.36       4305.90       174.39 o                         
   2   4  -1       3170.68       3049.04        26.37 o                         
   4   4  -1      13968.24      13756.78       264.95 o                         
   6   4  -1       5176.28       4958.82       181.86 o                         
   8   4  -1         51.27         56.08        12.19 o                         
  10   4  -1       1606.96       1568.88        64.68 o                         
  -5   5  -1       8129.12       9190.96       134.22 o                         
  -3   5  -1      18465.67      20180.81       178.29 o                         
  -1   5  -1       5217.68       5240.52        98.26 o                         
   1   5  -1       2176.30       1906.39        46.65 o                         
   3   5  -1      14558.15      14574.88       234.48 o                         
   5   5  -1       9505.11       9236.86       241.94 o                         
   7   5  -1       3265.85       3177.62        55.99 o                         
   9   5  -1       1309.03       1288.15        56.03 o                         
  11   5  -1       2252.72       2353.10        84.58 o                         
  -6   6  -1        963.51       1132.42        52.31 o                         
  -4   6  -1       7481.52       8354.89       126.31 o                         
  -2   6  -1      17671.78      19975.20       755.00 o                         
   0   6  -1       3861.85       3478.78        97.21 o                         
   2   6  -1       5728.44       5381.97        37.10 o                         
   4   6  -1      16242.55      16120.19       461.24 o                         
   6   6  -1       7218.09       6967.39       128.81 o                         
   8   6  -1        328.82        362.38        24.68 o                         
  10   6  -1       1231.70       1265.34        60.18 o                         
  -7   7  -1       2509.86       2775.62        86.32 o                         
  -5   7  -1       3015.16       3471.48        89.14 o                         
  -3   7  -1       4949.28       5454.76       101.80 o                         
  -1   7  -1       8828.40       8597.05       235.28 o                         
   1   7  -1       4867.89       4577.52        73.28 o                         
   3   7  -1      10710.69      10805.63       133.19 o                         
   5   7  -1       2743.97       2577.63        55.69 o                         
   7   7  -1        433.87        460.94        23.36 o                         
   9   7  -1       1750.62       1747.39        65.98 o                         
  11   7  -1        864.45        876.32        55.75 o                         
  -6   8  -1        840.62        976.28        52.20 o                         
  -4   8  -1       1707.15       1746.47        63.38 o                         
  -2   8  -1       6029.62       6403.81       308.04 o                         
   0   8  -1       4397.94       3924.83       489.66 o                         
   2   8  -1      12056.40      12088.97       105.09 o                         
   4   8  -1        754.20        819.40        19.63 o                         
   6   8  -1       1219.62       1212.16        25.89 o                         
   8   8  -1       3103.46       2972.71        80.81 o                         
  10   8  -1        738.56        712.58        48.77 o                         
  -7   9  -1       2031.41       2223.48        82.59 o                         
  -5   9  -1       1267.65       1401.99        61.69 o                         
  -3   9  -1        153.83        150.28        16.81 o                         
  -1   9  -1      11270.02      11657.22       819.51 o                         
   1   9  -1       2501.93       2234.87        46.08 o                         
   3   9  -1       1632.04       1531.93        22.29 o                         
   5   9  -1       1140.94       1132.55        24.90 o                         
   7   9  -1        513.48        547.42        25.90 o                         
   9   9  -1        970.18       1034.46        53.76 o                         
  11   9  -1        241.32        241.75        36.58 o                         
  -6  10  -1         69.56         79.20        21.58 o                         
  -4  10  -1          6.83          0.00         8.93 o                         
  -2  10  -1        348.02        368.00        21.68 o                         
   0  10  -1       1248.80       1219.31       131.85 o                         
   2  10  -1       1704.33       1830.16        24.19 o                         
   4  10  -1         59.59         59.30         7.11 o                         
   6  10  -1        606.19        608.72        20.44 o                         
   8  10  -1        106.39         98.96        21.52 o                         
  10  10  -1        234.38        219.76        34.31 o                         
  -7  11  -1        310.76        373.29        39.66 o                         
  -5  11  -1        310.06        315.22        35.14 o                         
  -3  11  -1        101.19        111.86        16.65 o                         
  -1  11  -1        665.86        615.31        58.36 o                         
   1  11  -1       3146.09       3126.04       104.54 o                         
   3  11  -1        245.50        230.48        10.44 o                         
   5  11  -1       1325.56       1289.32        30.23 o                         
   7  11  -1        789.52        738.17        54.40 o                         
   9  11  -1        809.93        798.35        49.72 o                         
  11  11  -1         49.01         36.80        23.64 o                         
  -6  12  -1       2493.80       2630.22        95.58 o                         
  -4  12  -1       3066.93       3204.43       195.52 o                         
  -2  12  -1         75.15         72.64        13.90 o                         
   0  12  -1       4203.87       3744.85       306.01 o                         
   2  12  -1       4755.61       4555.55        79.01 o                         
   4  12  -1        513.40        487.64        24.06 o                         
   6  12  -1         92.62         91.92        13.52 o                         
   8  12  -1       1607.24       1613.54        65.08 o                         
  10  12  -1        376.42        370.13        43.17 o                         
  -7  13  -1       1517.52       1769.52        83.49 o                         
  -5  13  -1        715.37        755.85        54.01 o                         
  -3  13  -1       1584.98       1573.17        83.15 o                         
  -1  13  -1       3571.43       3418.83       406.62 o                         
   1  13  -1       5027.69       4646.32       532.03 o                         
   3  13  -1       1418.55       1462.08        25.54 o                         
   5  13  -1        949.91        890.89        23.63 o                         
   7  13  -1       2846.23       2690.02        79.29 o                         
   9  13  -1        598.54        513.71        42.57 o                         
  -6  14  -1       1991.83       2020.79        89.71 o                         
  -4  14  -1        699.24        846.41        57.51 o                         
  -2  14  -1       4076.82       4068.45       157.72 o                         
   0  14  -1       3590.64       3360.72       265.56 o                         
   2  14  -1       2319.57       2265.98        73.08 o                         
   4  14  -1       4018.02       3887.86        43.89 o                         
   6  14  -1       1966.78       1907.54        48.52 o                         
   8  14  -1       1173.51       1177.23        58.60 o                         
  10  14  -1        867.27        937.86        60.25 o                         
  -7  15  -1        262.00        235.68        41.35 o                         
  -5  15  -1       3776.45       4003.85       125.97 o                         
  -3  15  -1       5903.81       5882.25       268.22 o                         
  -1  15  -1       1314.24       1313.39        46.66 o                         
   1  15  -1       3205.32       2938.79        87.92 o                         
   3  15  -1       6699.12       6360.19       109.51 o                         
   5  15  -1       2664.46       2673.57        50.18 o                         
   7  15  -1       1256.02       1149.16        63.50 o                         
   9  15  -1        165.98        175.22        39.66 o                         
  -6  16  -1       1007.41       1030.96        70.50 o                         
  -4  16  -1       5206.15       5127.72       247.66 o                         
  -2  16  -1       5745.88       5291.40       229.64 o                         
   0  16  -1       2494.77       2315.28       128.12 o                         
   2  16  -1       1506.30       1508.97        36.57 o                         
   4  16  -1       4715.57       4522.39        57.77 o                         
   6  16  -1       2272.80       2147.89        75.81 o                         
   8  16  -1        392.36        367.49        41.15 o                         
  -7  17  -1        470.75        544.80        57.85 o                         
  -5  17  -1       1438.64       1482.55        83.72 o                         
  -3  17  -1       2930.72       2873.01        83.78 o                         
  -1  17  -1        550.41        591.56        50.56 o                         
   1  17  -1       2976.46       2822.65        55.13 o                         
   3  17  -1       3412.07       3177.56        68.94 o                         
   5  17  -1       2229.20       2202.51        67.06 o                         
   7  17  -1        835.13        801.22        54.80 o                         
   9  17  -1       1178.85       1190.99        92.08 o                         
  -6  18  -1        831.03        828.83        68.47 o                         
  -4  18  -1        857.58        842.83        46.15 o                         
  -2  18  -1       1579.05       1446.16       146.93 o                         
   0  18  -1       2339.41       2299.43       182.07 o                         
   2  18  -1       1497.12       1550.41        33.91 o                         
   4  18  -1       1388.16       1323.95        39.18 o                         
   6  18  -1       1090.76       1052.90        94.62 o                         
   8  18  -1       1412.01       1264.99        65.95 o                         
  -7  19  -1       1242.51       1287.88        87.00 o                         
  -5  19  -1       1487.91       1537.79        64.04 o                         
  -3  19  -1        442.68        401.46        38.41 o                         
  -1  19  -1       1033.20       1016.87        74.40 o                         
   1  19  -1       2128.49       2025.16        65.68 o                         
   3  19  -1       1149.57       1080.72        33.76 o                         
   5  19  -1         80.35         88.05        14.90 o                         
   7  19  -1        631.24        545.03        45.42 o                         
  -6  20  -1        159.75        134.56        37.51 o                         
  -4  20  -1        113.04        113.20        24.31 o                         
  -2  20  -1         29.98         16.57        13.65 o                         
   0  20  -1        418.32        455.25        35.15 o                         
   2  20  -1        606.21        615.58        25.54 o                         
   4  20  -1        174.52        173.68        17.06 o                         
   6  20  -1        558.16        569.54        44.86 o                         
   8  20  -1        438.17        477.55       120.04 o                         
  -5  21  -1         56.39         32.84        17.98 o                         
  -3  21  -1          5.29          5.80        13.15 o                         
  -1  21  -1         44.02         42.41        17.74 o                         
   1  21  -1        110.39         99.17        12.65 o                         
   3  21  -1         51.42         51.39        11.49 o                         
   5  21  -1         86.70        107.36        17.39 o                         
   7  21  -1          1.27         -1.85        17.06 o                         
  -6  22  -1        287.57        262.57        54.34 o                         
  -4  22  -1        227.75        253.37        42.76 o                         
  -2  22  -1        306.44        313.84        36.87 o                         
   0  22  -1        938.75        940.28        63.83 o                         
   2  22  -1        261.43        269.21        19.81 o                         
   4  22  -1          3.06          1.14         9.66 o                         
   6  22  -1        446.17        409.46        45.26 o                         
  -5  23  -1        826.80        841.22       101.51 o                         
  -3  23  -1         35.44         59.41        22.27 o                         
  -1  23  -1        679.85        763.12        49.15 o                         
   1  23  -1       1273.83       1215.80        63.50 o                         
   3  23  -1        248.63        270.87        21.94 o                         
   5  23  -1         60.45         79.66        19.09 o                         
  -4  24  -1        655.12        769.90        53.94 o                         
  -2  24  -1        569.93        607.50        52.54 o                         
   0  24  -1       1241.76       1201.59        91.85 o                         
   2  24  -1        177.62        205.29        32.71 o                         
   4  24  -1        182.59        165.93        21.30 o                         
  -3  25  -1        799.87        852.09       111.46 o                         
  -1  25  -1       1058.32       1034.47        77.56 o                         
   1  25  -1        611.19        656.65        74.51 o                         
   3  25  -1        471.21        472.49        32.04 o                         
   5  25  -1       1802.02       1840.07        82.62 o                         
  -2  26  -1        944.21        963.95        60.25 o                         
   0  26  -1        893.38        921.72        70.90 o                         
   2  26  -1       1097.94       1124.79       172.24 o                         
  -1  27  -1        631.86        627.39        71.40 o                         
   1  27  -1        687.93        776.59       111.51 o                         
  -4   0   0        388.88        343.24        26.21 o                         
  -2   0   0      14553.71      16196.84       116.15 o                         
   2   0   0      16403.64      17612.05       108.80 o                         
   4   0   0        302.95        220.54        19.21 o                         
   6   0   0      16737.65      16762.66       189.81 o                         
   8   0   0       6540.93       6820.75        94.52 o                         
  10   0   0        688.81        727.52        48.57 o                         
  -5   1   0       5279.63       4813.12        96.54 o                         
  -3   1   0         38.42         50.99         6.85 o                         
  -1   1   0      15430.99       3999.04      6094.98 o                         
   1   1   0      14107.53      14945.37       327.15 o                         
   3   1   0        183.08        211.12        11.40 o                         
   5   1   0       4802.10       4385.11        70.50 o                         
   7   1   0       6402.94       6603.76        70.12 o                         
   9   1   0       1232.79       1216.45        30.62 o                         
  11   1   0        334.54        303.54        33.12 o                         
  -4   2   0       6242.88       6714.69       386.29 o                         
  -2   2   0       3203.76       3410.44       118.63 o                         
   0   2   0      28040.75      26517.64      1763.05 o                         
   2   2   0       3604.91       3665.10        52.46 o                         
   4   2   0       5395.42       5326.14        57.84 o                         
   6   2   0       8541.88       8716.06        93.56 o                         
   8   2   0       1492.17       1515.73        37.45 o                         
  10   2   0        950.58        995.86        38.18 o                         
  -5   3   0       3824.10       3979.47       270.33 o                         
  -3   3   0       3303.16       3468.99       168.27 o                         
  -1   3   0      12687.68      13002.76        78.94 o                         
   1   3   0      12851.13      13179.92       211.37 o                         
   3   3   0       3226.82       3225.75        63.18 o                         
   5   3   0       3934.55       3981.03        44.57 o                         
   7   3   0       3263.10       3241.85        49.59 o                         
   9   3   0         63.15         50.04        16.45 o                         
  11   3   0       1332.95       1350.52        56.55 o                         
  -6   4   0       4938.77       5503.57        89.82 o                         
  -4   4   0       1891.80       2075.76       131.35 o                         
  -2   4   0       1064.58       1045.59        17.26 o                         
   0   4   0        634.06        614.53        52.41 o                         
   2   4   0       1194.48       1119.15        18.87 o                         
   4   4   0       1649.63       1762.95        25.26 o                         
   6   4   0       5306.92       5313.08        51.45 o                         
   8   4   0        118.07        147.43        22.96 o                         
  10   4   0        553.70        564.29        42.67 o                         
  -5   5   0        805.69        888.38        37.17 o                         
  -3   5   0        332.74        329.60        14.63 o                         
   1   5   0       2235.62       2401.16        36.89 o                         
   3   5   0        339.29        326.11         8.91 o                         
   5   5   0        765.64        730.32        21.73 o                         
   7   5   0       2178.22       2245.83        46.38 o                         
   9   5   0        478.14        420.44        35.68 o                         
  11   5   0        314.97        353.23        43.20 o                         
  -6   6   0       1566.00       1771.89        56.94 o                         
  -4   6   0       4760.52       5002.41       251.22 o                         
  -2   6   0      11777.82      12124.24       159.50 o                         
   0   6   0       9886.71       9318.19       651.28 o                         
   2   6   0      11732.35      12298.29       153.79 o                         
   4   6   0       4835.69       4756.55        69.42 o                         
   6   6   0       1657.15       1667.52        29.37 o                         
   8   6   0        225.52        256.98        29.51 o                         
  10   6   0       1244.85       1147.41        58.44 o                         
  -5   7   0       3621.89       4250.71        88.46 o                         
  -3   7   0      14526.73      15468.00       115.38 o                         
  -1   7   0       7664.20       7512.36       331.21 o                         
   1   7   0       6993.89       6646.89        77.73 o                         
   3   7   0      13836.20      14422.59       303.82 o                         
   5   7   0       3817.77       3961.79        46.36 o                         
   7   7   0        274.60        278.09        29.68 o                         
   9   7   0       1383.47       1360.77        60.25 o                         
  11   7   0        444.62        371.08        43.69 o                         
  -6   8   0        367.97        412.16        32.09 o                         
  -4   8   0       9343.67      10148.93       138.52 o                         
  -2   8   0      12186.09      11993.34       101.27 o                         
   0   8   0       1865.21       1614.08       147.55 o                         
   2   8   0      11864.36      11871.27       123.02 o                         
   4   8   0      10027.87       9960.57       174.05 o                         
   6   8   0        551.13        543.26        18.54 o                         
   8   8   0       1481.20       1457.47        79.71 o                         
  10   8   0       2208.53       2195.09        81.12 o                         
  -7   9   0       1349.51       1574.29        65.08 o                         
  -5   9   0       2255.31       2403.91        74.00 o                         
  -3   9   0      10151.30      10085.49       254.21 o                         
  -1   9   0       2662.54       2264.49        63.83 o                         
   1   9   0       2179.37       1855.42        40.98 o                         
   3   9   0      10192.42      10073.38       146.22 o                         
   5   9   0       2612.27       2516.24        55.40 o                         
   7   9   0       1180.55       1292.17        52.76 o                         
   9   9   0       2890.39       2840.65        87.44 o                         
  11   9   0        687.97        673.15        71.74 o                         
  -6  10   0       4248.98       4231.96       104.73 o                         
  -4  10   0       3076.68       3156.74        63.31 o                         
  -2  10   0       4949.72       4425.23        73.83 o                         
   0  10   0      10471.57       9088.12       453.51 o                         
   2  10   0       5047.31       4513.30        68.18 o                         
   4  10   0       3213.47       3045.29        32.90 o                         
   6  10   0       3861.07       3556.36        52.97 o                         
   8  10   0       5033.36       4826.31       108.01 o                         
  10  10   0       1161.22       1050.47        59.27 o                         
  -7  11   0       3817.05       4262.69       111.96 o                         
  -5  11   0       1725.63       1788.05        70.05 o                         
  -3  11   0       6721.92       6588.51       135.80 o                         
  -1  11   0       5129.66       4507.87       228.73 o                         
   1  11   0       4986.05       4342.18       171.56 o                         
   3  11   0       7051.05       6806.09        90.01 o                         
   5  11   0       2237.83       2229.19        37.65 o                         
   7  11   0       3338.02       3182.54        84.56 o                         
   9  11   0       3382.71       3311.22        97.26 o                         
  -6  12   0       1801.05       1843.64        76.15 o                         
  -4  12   0       3083.56       3151.04       145.18 o                         
  -2  12   0       8011.32       7224.69       459.44 o                         
   0  12   0        341.75        236.89        46.55 o                         
   2  12   0       7885.33       7099.92       336.01 o                         
   4  12   0       3037.04       2921.71        52.07 o                         
   6  12   0       2072.37       1999.24        40.16 o                         
   8  12   0       1793.91       1854.87        71.13 o                         
  10  12   0        382.54        303.54        40.01 o                         
  -7  13   0        555.39        550.45        46.10 o                         
  -5  13   0       3374.16       3716.20       108.46 o                         
  -3  13   0      10299.79       9905.26       289.69 o                         
  -1  13   0       2681.78       2454.77       244.66 o                         
   1  13   0       2313.82       2050.06       204.50 o                         
   3  13   0       9950.04       9112.99       264.89 o                         
   5  13   0       3853.99       3868.45        52.44 o                         
   7  13   0        447.64        406.66        34.99 o                         
   9  13   0       1805.28       1777.00        75.24 o                         
  -6  14   0       1391.25       1439.73        73.55 o                         
  -4  14   0       2838.92       2790.17       100.61 o                         
  -2  14   0       5925.18       5641.52       377.81 o                         
   0  14   0       1056.06       1023.79        22.23 o                         
   2  14   0       5381.16       4937.14       509.43 o                         
   4  14   0       2987.43       2867.60        44.68 o                         
   6  14   0       1632.15       1411.26        34.90 o                         
   8  14   0        456.69        484.78        40.77 o                         
  10  14   0        680.59        669.64        74.91 o                         
  -7  15   0         39.06         49.03        20.79 o                         
  -5  15   0        631.18        664.85        39.20 o                         
  -3  15   0       2463.30       2431.45       120.21 o                         
  -1  15   0       2086.14       1948.71       106.09 o                         
   1  15   0       2054.28       1928.02       142.24 o                         
   3  15   0       2492.93       2484.22        64.88 o                         
   5  15   0        703.51        672.57        24.65 o                         
   7  15   0         38.17         20.13        13.12 o                         
   9  15   0        890.76        843.86        55.80 o                         
  -6  16   0        607.97        629.99        54.46 o                         
  -4  16   0        534.41        535.49        34.65 o                         
  -2  16   0       2030.28       1863.12        85.81 o                         
   0  16   0         26.48         11.10        10.28 o                         
   2  16   0       2043.48       1885.45       204.95 o                         
   4  16   0        499.54        479.94        21.67 o                         
   6  16   0        624.35        602.49        25.46 o                         
   8  16   0         83.49         67.24        22.31 o                         
  -7  17   0        719.10        722.97        60.78 o                         
  -5  17   0       1285.26       1272.11        73.72 o                         
  -3  17   0       1885.64       1869.09       151.62 o                         
  -1  17   0        638.28        585.46        35.51 o                         
   1  17   0        784.27        669.37        64.00 o                         
   3  17   0       1815.86       1741.19       147.61 o                         
   5  17   0       1272.99       1208.07        33.95 o                         
   7  17   0        821.66        723.04        40.20 o                         
   9  17   0        278.83        263.13        40.70 o                         
  -6  18   0        875.05        911.20        68.69 o                         
  -4  18   0       1253.08       1149.45        64.00 o                         
  -2  18   0        193.57        208.01        27.74 o                         
   0  18   0         74.99         76.19        17.13 o                         
   2  18   0        161.29        194.92        29.04 o                         
   4  18   0       1158.86       1100.50        32.44 o                         
   6  18   0        919.46        904.28        37.29 o                         
   8  18   0        152.72        147.24        30.20 o                         
  -7  19   0        792.23        797.76        68.24 o                         
  -5  19   0       1767.66       1623.00       102.02 o                         
  -3  19   0        515.69        506.31        37.50 o                         
  -1  19   0       4332.18       4249.64       231.84 o                         
   1  19   0       4548.49       4247.34       259.46 o                         
   3  19   0        674.25        632.33        40.66 o                         
   5  19   0       1536.11       1556.78        50.98 o                         
   7  19   0        822.73        766.36        42.79 o                         
  -6  20   0       2918.65       3059.89       127.44 o                         
  -4  20   0        601.63        595.60        41.69 o                         
  -2  20   0       1315.96       1385.09        92.42 o                         
   0  20   0       7053.34       7049.84       395.66 o                         
   2  20   0       1620.03       1712.77       199.75 o                         
   4  20   0        425.60        436.67        23.60 o                         
   6  20   0       2650.80       2533.87        62.08 o                         
  -7  21   0       1002.69        875.27        76.83 o                         
  -5  21   0       1687.72       1520.99        66.98 o                         
  -3  21   0         66.74         72.48        20.93 o                         
  -1  21   0       4084.29       4083.43       162.41 o                         
   1  21   0       4192.70       4140.74       308.44 o                         
   3  21   0        193.45        201.79        18.74 o                         
   5  21   0       1542.96       1519.37        42.28 o                         
   7  21   0        953.68        771.80        67.56 o                         
  -6  22   0       2622.97       2837.31       129.93 o                         
  -4  22   0        603.73        598.54        44.59 o                         
  -2  22   0       1121.46       1163.57        84.06 o                         
   0  22   0       3612.33       3459.73       119.37 o                         
   2  22   0       1349.93       1318.94        60.40 o                         
   4  22   0        357.16        385.37        25.98 o                         
   6  22   0       2372.31       2324.39       108.97 o                         
  -5  23   0       1204.29       1216.58        99.88 o                         
  -3  23   0        866.01        913.66        99.93 o                         
  -1  23   0       1269.19       1287.48        77.00 o                         
   1  23   0       1406.80       1452.03        69.03 o                         
   3  23   0        806.06        835.48        32.21 o                         
   5  23   0       1215.99       1237.76        47.43 o                         
  -4  24   0        681.19        606.31        49.12 o                         
  -2  24   0        304.94        302.20        39.37 o                         
   0  24   0         31.31         26.15        18.09 o                         
   2  24   0        220.43        227.20        20.75 o                         
   4  24   0        682.45        649.12        31.02 o                         
  -3  25   0         30.07         17.68        19.22 o                         
  -1  25   0        156.18        150.71        29.60 o                         
   1  25   0        188.21        169.98        31.68 o                         
   3  25   0         11.35         20.04        11.63 o                         
  -2  26   0        222.56        212.75        36.48 o                         
   0  26   0        248.60        258.78        38.70 o                         
   2  26   0        222.22        214.12        21.58 o                         
  -1  27   0        274.72        270.57        45.66 o                         
   1  27   0        247.35        262.14        39.81 o                         
  -9   1   1        741.06        742.73        43.50 o                         
  -7   1   1        892.89        835.79        37.83 o                         
  -5   1   1       1190.50       1208.62        36.27 o                         
  -3   1   1       4136.37       4610.91       169.98 o                         
  -1   1   1       3272.29       3452.90       122.51 o                         
   1   1   1       4980.75       5494.98        61.12 o                         
   3   1   1        585.46        613.84        12.03 o                         
   5   1   1       1407.60       1409.07        27.63 o                         
   7   1   1       2903.30       2721.48        38.75 o                         
   9   1   1        435.60        453.55        31.66 o                         
  11   1   1        122.72        165.81        33.44 o                         
  -8   2   1       3187.58       3000.53        75.21 o                         
  -6   2   1       2659.87       2489.78        57.21 o                         
  -4   2   1       2537.89       2805.68       155.73 o                         
  -2   2   1      11174.78      11600.75       125.45 o                         
   0   2   1       4818.99       5048.73       232.99 o                         
   2   2   1       7050.26       7205.02        42.19 o                         
   4   2   1       3324.29       3508.52        49.20 o                         
   6   2   1       1601.03       1608.71        32.46 o                         
   8   2   1       2355.70       2409.03        57.50 o                         
  10   2   1         24.43         35.17        16.06 o                         
  -9   3   1       2657.27       2421.92        73.28 o                         
  -7   3   1       4832.90       4836.67       170.66 o                         
  -5   3   1       6786.21       7452.65       605.81 o                         
  -3   3   1       1716.62       1538.35        22.34 o                         
  -1   3   1       6752.39       6587.50       185.67 o                         
   1   3   1       9312.92       8987.02        90.39 o                         
   3   3   1      10389.96      10792.33       221.39 o                         
   5   3   1       3208.45       3080.35        55.14 o                         
   7   3   1       1300.65       1284.89        77.11 o                         
   9   3   1        857.69        913.81        35.25 o                         
  11   3   1        214.66        211.42        29.97 o                         
  -8   4   1         76.13         57.97        15.80 o                         
  -6   4   1       4914.78       5194.71       331.13 o                         
  -4   4   1      13329.62      13784.15       442.12 o                         
  -2   4   1       3117.25       2898.47        68.00 o                         
   0   4   1       4509.57       4016.49       133.93 o                         
   2   4   1       7418.04       7468.07       183.71 o                         
   4   4   1       8064.87       8285.69        71.63 o                         
   6   4   1       4985.17       5024.30        50.41 o                         
   8   4   1       2714.81       2578.33       145.07 o                         
  10   4   1       1480.21       1540.47        57.56 o                         
  -7   5   1       3410.40       3389.36        72.87 o                         
  -5   5   1       9050.18       9352.41       210.32 o                         
  -3   5   1      14962.59      14636.77       247.13 o                         
  -1   5   1       2113.65       1742.97        60.94 o                         
   1   5   1       4647.94       4355.58       161.25 o                         
   3   5   1      18242.97      19427.85       365.59 o                         
   5   5   1       8472.84       8384.07       163.37 o                         
   7   5   1        358.76        317.17        28.83 o                         
   9   5   1       1599.16       1568.11        63.39 o                         
  -8   6   1        193.92        194.43        24.89 o                         
  -6   6   1       6968.73       7297.79       231.80 o                         
  -4   6   1      17064.18      17151.83        98.97 o                         
  -2   6   1       6228.29       5533.42       102.69 o                         
   0   6   1       3775.43       3249.34       142.79 o                         
   2   6   1      17857.40      18498.92       875.72 o                         
   4   6   1       8034.78       8416.83       110.55 o                         
   6   6   1        883.57        914.32        23.76 o                         
   8   6   1       1459.38       1398.36        56.75 o                         
  10   6   1       2080.40       2059.38        77.57 o                         
  -7   7   1        511.54        526.65        30.19 o                         
  -5   7   1       2809.65       2672.28        40.93 o                         
  -3   7   1      10271.36      10322.27       131.41 o                         
  -1   7   1       4929.80       4420.44       213.06 o                         
   1   7   1       9138.46       8461.68       210.78 o                         
   3   7   1       4405.99       4393.50        65.21 o                         
   5   7   1       2852.88       2821.19        39.21 o                         
   7   7   1       2612.96       2440.96        70.41 o                         
   9   7   1       1001.96        992.05        53.43 o                         
  -8   8   1       2991.17       2944.66        73.54 o                         
  -6   8   1       1513.53       1571.82        34.99 o                         
  -4   8   1        903.32        967.43        21.10 o                         
  -2   8   1      11281.88      10995.41       231.35 o                         
   0   8   1       4463.73       4239.60       204.91 o                         
   2   8   1       6218.89       6006.04       112.89 o                         
   4   8   1       1368.46       1286.14        19.07 o                         
   6   8   1        801.31        830.34        24.21 o                         
   8   8   1       2441.52       2481.70        91.23 o                         
  10   8   1        449.94        407.58        44.33 o                         
  -7   9   1        501.20        494.80        29.79 o                         
  -5   9   1       1334.15       1387.67        30.89 o                         
  -3   9   1       1641.80       1603.20        24.43 o                         
  -1   9   1       2263.97       2041.58        90.75 o                         
   1   9   1      11732.37      11268.86       459.50 o                         
   3   9   1        215.80        222.91        24.52 o                         
   5   9   1       1035.54       1010.67        25.59 o                         
   7   9   1       2029.58       1884.32        52.56 o                         
   9   9   1        662.57        620.82        45.50 o                         
  -6  10   1        662.87        642.97        23.77 o                         
  -4  10   1         66.85         71.84         8.01 o                         
  -2  10   1       1627.83       1750.67        44.08 o                         
   0  10   1       1368.14       1468.31        54.42 o                         
   2  10   1        319.59        318.68        21.05 o                         
   4  10   1         11.60         10.62         8.21 o                         
   6  10   1         72.42         60.98        10.22 o                         
   8  10   1        164.16        166.45        26.99 o                         
  10  10   1        129.76        126.06        28.02 o                         
  -7  11   1        787.74        936.28        60.78 o                         
  -5  11   1       1379.77       1328.45        27.88 o                         
  -3  11   1        207.80        197.10         9.64 o                         
  -1  11   1       3260.01       3256.58       121.02 o                         
   1  11   1        692.69        588.87        27.72 o                         
   3  11   1        117.82        109.70         7.98 o                         
   5  11   1        338.43        294.19        45.42 o                         
   7  11   1        321.90        287.93        24.18 o                         
   9  11   1         11.26         -8.61        14.05 o                         
  -6  12   1        143.87        165.07        28.36 o                         
  -4  12   1        404.37        386.11        20.45 o                         
  -2  12   1       4536.04       4363.11       141.65 o                         
   0  12   1       4206.36       3751.36       151.39 o                         
   2  12   1        126.26        104.82        15.92 o                         
   4  12   1       2735.61       2708.12        86.77 o                         
   6  12   1       2477.53       2319.95        43.37 o                         
   8  12   1       1042.62        972.14        75.58 o                         
  -7  13   1       2823.75       2719.81        93.10 o                         
  -5  13   1       1286.81       1232.24        46.21 o                         
  -3  13   1       1423.82       1485.40        59.36 o                         
  -1  13   1       4910.72       4357.32       147.20 o                         
   1  13   1       3752.78       3464.48       327.59 o                         
   3  13   1       1481.33       1405.56        65.08 o                         
   5  13   1        802.44        787.80        42.99 o                         
   7  13   1       1520.55       1458.05        44.22 o                         
   9  13   1        871.47        838.61        55.51 o                         
  -6  14   1       1819.46       1882.62        80.10 o                         
  -4  14   1       4340.28       4199.14       195.12 o                         
  -2  14   1       2433.32       2486.50        88.01 o                         
   0  14   1       3676.12       3470.10       132.00 o                         
   2  14   1       3937.02       3697.80       102.30 o                         
   4  14   1        863.59        928.36        42.28 o                         
   6  14   1       2097.17       1930.64        42.11 o                         
   8  14   1         44.32         16.50        17.12 o                         
  -7  15   1       1127.07       1125.30        66.77 o                         
  -5  15   1       2268.77       2214.75        67.11 o                         
  -3  15   1       6533.17       6072.68       457.46 o                         
  -1  15   1       3520.94       2894.03        97.39 o                         
   1  15   1        991.62        882.61        56.60 o                         
   3  15   1       5248.66       4900.63       290.36 o                         
   5  15   1       4014.13       3862.66       176.31 o                         
   7  15   1        191.46        170.91        20.86 o                         
   9  15   1        720.85        728.29        54.60 o                         
  -6  16   1       2118.18       2002.97       111.46 o                         
  -4  16   1       5123.40       4956.96       143.94 o                         
  -2  16   1       1948.98       1909.18        88.75 o                         
   0  16   1       2079.37       1986.22       141.23 o                         
   2  16   1       5905.88       5328.90       437.18 o                         
   4  16   1       5502.67       5284.72       278.90 o                         
   6  16   1       1181.45       1159.41        38.67 o                         
   8  16   1        493.49        471.74        44.56 o                         
  -7  17   1        846.49        915.49        66.21 o                         
  -5  17   1       2167.10       2126.82        98.69 o                         
  -3  17   1       2985.08       2780.92       163.20 o                         
  -1  17   1       3256.60       3086.76       185.29 o                         
   1  17   1        488.20        528.58        34.01 o                         
   3  17   1       2781.55       2644.04        75.19 o                         
   5  17   1       1462.11       1377.00        37.51 o                         
   7  17   1        396.85        354.42        29.78 o                         
  -6  18   1       1305.76       1252.94        56.86 o                         
  -4  18   1       1256.43       1193.74        53.37 o                         
  -2  18   1       1368.60       1406.44        98.58 o                         
   0  18   1       2399.40       2443.01       101.12 o                         
   2  18   1       1934.66       1643.98       182.41 o                         
   4  18   1        741.52        723.45        59.60 o                         
   6  18   1        813.52        813.57        33.52 o                         
   8  18   1        857.78        834.74        47.04 o                         
  -7  19   1        726.21        671.34        62.03 o                         
  -5  19   1        147.95        116.65        23.86 o                         
  -3  19   1        943.55        847.52        46.49 o                         
  -1  19   1       2028.36       1938.56       118.69 o                         
   1  19   1       1250.47       1199.65        56.15 o                         
   3  19   1        487.70        454.00        37.19 o                         
   5  19   1       1285.05       1261.95        37.89 o                         
   7  19   1       1235.54       1262.24        47.74 o                         
  -6  20   1        623.78        649.04        45.73 o                         
  -4  20   1        139.18        130.46        25.47 o                         
  -2  20   1        519.74        509.66        38.16 o                         
   0  20   1        455.07        471.39        36.85 o                         
   2  20   1         48.30         37.06        16.75 o                         
   4  20   1         98.59         83.27        23.12 o                         
   6  20   1        147.69        152.70        21.71 o                         
  -7  21   1          1.84         11.41        24.40 o                         
  -5  21   1         92.32         83.97        22.13 o                         
  -3  21   1         53.16         37.52        18.09 o                         
  -1  21   1        108.06        110.63        22.76 o                         
   1  21   1         40.55         25.85        16.94 o                         
   3  21   1          6.02         -0.71        14.54 o                         
   5  21   1         52.69         69.61        14.89 o                         
  -6  22   1        478.91        445.19        43.89 o                         
  -4  22   1          9.69         17.49        16.66 o                         
  -2  22   1        206.14        227.50        32.01 o                         
   0  22   1        957.83        977.26        96.37 o                         
   2  22   1        358.29        338.22        38.34 o                         
   4  22   1        221.08        221.49        23.22 o                         
   6  22   1        276.67        251.65        27.42 o                         
  -5  23   1         29.73         37.70        20.13 o                         
  -3  23   1        215.23        177.36        30.99 o                         
  -1  23   1       1264.36       1299.80        65.92 o                         
   1  23   1        819.30        768.20        98.63 o                         
   3  23   1         82.08         76.32        23.61 o                         
   5  23   1        717.99        734.74        33.84 o                         
  -4  24   1        218.98        198.22        34.43 o                         
  -2  24   1        183.85        189.46        32.92 o                         
   0  24   1       1093.11       1115.57        60.99 o                         
   2  24   1        580.53        569.15        47.25 o                         
   4  24   1        766.99        818.09        35.20 o                         
  -5  25   1       1640.56       1694.95       109.71 o                         
  -3  25   1        523.34        544.25        53.33 o                         
  -1  25   1        723.56        723.19        52.61 o                         
   1  25   1        812.08        850.19        62.14 o                         
   3  25   1        796.16        846.70        61.86 o                         
  -2  26   1       1440.02       1571.85        75.77 o                         
   0  26   1        742.86        812.67        56.12 o                         
   2  26   1       1018.71       1006.12        66.26 o                         
  -1  27   1        720.67        823.95        91.68 o                         
 -10   0   2       4968.43       4648.41       151.40 o                         
  -8   0   2       3218.95       3044.75       106.54 o                         
  -6   0   2        440.53        405.83        35.14 o                         
  -4   0   2       6488.03       6803.98       415.77 o                         
  -2   0   2      39929.80      39499.46       417.58 o                         
   0   0   2       5690.93       6142.01       228.00 o                         
   2   0   2       4864.41       4779.47        54.88 o                         
   4   0   2       2386.94       2328.39        51.68 o                         
   6   0   2       1720.38       1713.19        41.37 o                         
   8   0   2       4487.70       4538.95       103.86 o                         
  10   0   2        796.50        786.58        76.94 o                         
 -11   1   2       2524.88       2351.86        82.49 o                         
  -9   1   2       4900.91       4702.66        99.99 o                         
  -7   1   2       3124.80       2912.33        67.74 o                         
  -5   1   2       4005.94       3838.15        67.17 o                         
  -3   1   2      10176.66       9804.63        83.63 o                         
  -1   1   2      67913.89      61225.84      1786.53 o                         
   1   1   2       6869.98       6454.80       332.56 o                         
   3   1   2       7616.36       7429.80       114.90 o                         
   5   1   2       2271.38       2293.14        37.25 o                         
   7   1   2       3511.83       3693.08        58.22 o                         
   9   1   2       3171.62       3135.38        76.57 o                         
 -10   2   2       1955.86       1968.21        70.50 o                         
  -8   2   2       2080.93       2015.93        61.82 o                         
  -6   2   2       1930.05       1909.17        50.63 o                         
  -4   2   2      12203.09      11565.92        64.35 o                         
  -2   2   2      16861.49      16785.53       626.08 o                         
   0   2   2       7340.60       6978.76        60.00 o                         
   2   2   2      14870.29      15210.85       145.18 o                         
   4   2   2       6829.21       6898.44        48.79 o                         
   6   2   2        335.74        305.62        15.63 o                         
   8   2   2       2351.38       2496.14        63.85 o                         
  10   2   2        863.33        892.37        47.09 o                         
 -11   3   2       1224.44       1087.54        58.03 o                         
  -9   3   2       1999.62       1917.57        67.56 o                         
  -7   3   2       1837.88       1859.63        54.41 o                         
  -5   3   2       7404.51       7334.00        54.99 o                         
  -3   3   2      13423.97      13594.19       489.75 o                         
  -1   3   2      12879.37      12544.24       156.50 o                         
   1   3   2      10560.46      10289.75       335.56 o                         
   3   3   2       8124.69       7935.78        54.53 o                         
   5   3   2       5761.41       5576.61        95.24 o                         
   7   3   2       1126.69       1159.63        47.55 o                         
   9   3   2       2052.77       1978.04        61.96 o                         
 -10   4   2        963.89        975.91        51.08 o                         
  -8   4   2        929.25        897.14        47.57 o                         
  -6   4   2       2012.13       2230.84        95.05 o                         
  -4   4   2      12152.08      11732.43       156.78 o                         
  -2   4   2       3478.38       3537.18        93.64 o                         
   0   4   2       2398.67       2437.79        52.33 o                         
   2   4   2      12964.72      13570.92       147.89 o                         
   4   4   2       5086.02       5158.24        56.82 o                         
   6   4   2        268.54        292.95        17.60 o                         
   8   4   2       1383.83       1450.83        57.60 o                         
  10   4   2        569.28        538.46        40.19 o                         
 -11   5   2        272.38        286.21        37.70 o                         
  -9   5   2       1259.27       1243.21        53.17 o                         
  -7   5   2        774.83        771.95        36.32 o                         
  -5   5   2       1518.11       1433.34        28.43 o                         
  -3   5   2       1227.60       1233.63        37.52 o                         
  -1   5   2       1722.14       1850.36        99.31 o                         
   1   5   2       1707.54       1693.42        32.56 o                         
   3   5   2       2122.68       2068.70        67.34 o                         
   5   5   2       1480.17       1516.10        70.39 o                         
   7   5   2       1307.19       1274.54        41.41 o                         
   9   5   2        367.02        403.51        35.70 o                         
 -10   6   2        378.43        405.59        37.56 o                         
  -8   6   2        594.34        598.80        42.93 o                         
  -6   6   2       2698.31       2750.12        74.47 o                         
  -4   6   2       2285.25       2373.52        57.19 o                         
  -2   6   2        907.92        948.17        23.08 o                         
   0   6   2       2236.35       2110.29        86.96 o                         
   2   6   2        118.71        153.19        13.10 o                         
   4   6   2       1546.11       1658.17        46.11 o                         
   6   6   2        407.99        412.09        18.05 o                         
   8   6   2        225.84        228.87        30.81 o                         
  10   6   2        559.53        541.48        41.81 o                         
  -9   7   2        291.65        301.22        30.76 o                         
  -7   7   2       1958.54       2015.45        56.43 o                         
  -5   7   2       2205.24       2027.51        79.08 o                         
  -3   7   2       1567.32       1507.71        24.84 o                         
  -1   7   2       2422.95       2278.94       102.70 o                         
   1   7   2       6238.91       6272.31       195.63 o                         
   3   7   2       1544.06       1407.08        41.33 o                         
   5   7   2       1730.72       1744.40        51.37 o                         
   7   7   2        622.78        587.96        26.62 o                         
   9   7   2        574.81        569.27        43.96 o                         
 -10   8   2        499.54        526.16        61.80 o                         
  -8   8   2       1518.50       1530.06        53.61 o                         
  -6   8   2       6064.33       5965.20        88.79 o                         
  -4   8   2       3741.01       3642.35        70.61 o                         
  -2   8   2        846.86        720.17        33.98 o                         
   0   8   2       2251.14       2076.23        94.08 o                         
   2   8   2        874.48        832.95        22.16 o                         
   4   8   2       3147.93       3239.77        67.19 o                         
   6   8   2       2625.91       2603.22        60.45 o                         
   8   8   2         34.43         48.77        18.35 o                         
  10   8   2        440.34        451.14        81.69 o                         
  -9   9   2       1293.94       1229.30        67.90 o                         
  -7   9   2       7467.11       7380.49       225.62 o                         
  -5   9   2       1724.63       1682.50        46.53 o                         
  -3   9   2       1994.78       1884.33        54.74 o                         
  -1   9   2      24091.53      23190.52       988.63 o                         
   1   9   2       7128.40       6743.30       329.13 o                         
   3   9   2        430.58        401.20        17.52 o                         
   5   9   2       6838.30       7138.69       526.44 o                         
   7   9   2       2864.17       2705.72        55.69 o                         
   9   9   2        133.05        113.85        26.03 o                         
 -10  10   2        526.00        470.34        58.41 o                         
  -8  10   2       3801.46       4080.34       135.35 o                         
  -6  10   2       3137.64       3185.03        51.00 o                         
  -4  10   2        554.29        554.24        22.80 o                         
  -2  10   2       9455.05       8600.26       352.21 o                         
   0  10   2      13867.72      12561.92       527.01 o                         
   2  10   2       2938.87       2784.18        43.93 o                         
   4  10   2       2139.79       2190.73        76.91 o                         
   6  10   2       6684.21       6530.22       133.52 o                         
   8  10   2       1261.98       1217.32        48.36 o                         
  -9  11   2       1819.70       1783.98        99.76 o                         
  -7  11   2       8722.90       8554.42       182.92 o                         
  -5  11   2       3470.26       3534.18        83.27 o                         
  -3  11   2       3586.58       3258.68        83.04 o                         
  -1  11   2      14856.46      14196.62       590.95 o                         
   1  11   2       8050.89       7597.98       279.04 o                         
   3  11   2        852.14        855.42        39.01 o                         
   5  11   2       9842.51      10096.04       478.70 o                         
   7  11   2       4097.05       3729.86        67.90 o                         
   9  11   2         95.84        129.73        29.56 o                         
  -8  12   2       3529.97       3411.15       127.22 o                         
  -6  12   2       2449.78       2502.58        62.53 o                         
  -4  12   2       1131.95        996.98        23.94 o                         
  -2  12   2       4665.84       4376.95       229.46 o                         
   0  12   2       8249.94       7906.11       300.48 o                         
   2  12   2        924.92        878.63        68.75 o                         
   4  12   2       1977.16       2035.02       104.45 o                         
   6  12   2       3733.64       3608.64        56.89 o                         
   8  12   2        394.75        418.79        36.45 o                         
  -7  13   2       3188.48       3472.61       120.66 o                         
  -5  13   2       2586.39       2610.62        63.05 o                         
  -3  13   2        725.38        709.00        19.67 o                         
  -1  13   2       1457.03       1292.43        44.09 o                         
   1  13   2       2742.08       2628.63       249.46 o                         
   3  13   2        373.91        378.53        28.71 o                         
   5  13   2       3474.58       3587.81       191.62 o                         
   7  13   2        572.56        532.41        29.07 o                         
   9  13   2         74.01         50.92        23.55 o                         
  -8  14   2       1451.86       1391.71        86.09 o                         
  -6  14   2       2011.96       2040.02        50.78 o                         
  -4  14   2       1503.05       1511.79        40.06 o                         
  -2  14   2       1397.33       1360.34        42.52 o                         
   0  14   2       3016.20       2719.19        92.55 o                         
   2  14   2       1307.24       1298.33        90.78 o                         
   4  14   2        893.30        944.55        80.05 o                         
   6  14   2       1512.63       1420.63        38.14 o                         
   8  14   2         80.99         71.12        19.19 o                         
  -7  15   2        406.63        444.70        35.51 o                         
  -5  15   2        295.58        314.99        24.71 o                         
  -3  15   2       1651.98       1574.55        62.76 o                         
  -1  15   2        966.93        898.70        36.71 o                         
   1  15   2        467.24        442.30        22.91 o                         
   3  15   2         22.75         14.66        12.42 o                         
   5  15   2        138.70        131.85        23.73 o                         
   7  15   2        270.55        260.03        25.90 o                         
  -6  16   2        484.76        507.23        28.77 o                         
  -4  16   2       2678.45       2711.85       128.42 o                         
  -2  16   2       1515.25       1473.14        83.27 o                         
   0  16   2       1822.19       1666.44        41.15 o                         
   2  16   2       2249.68       2130.74       203.99 o                         
   4  16   2       1050.12        983.75        71.91 o                         
   6  16   2        337.77        327.01        23.80 o                         
   8  16   2        204.27        180.86        27.44 o                         
  -7  17   2        184.58        184.16        38.98 o                         
  -5  17   2       1306.65       1291.41        42.27 o                         
  -3  17   2       2018.47       1955.67       161.56 o                         
  -1  17   2       2919.66       2754.56       112.36 o                         
   1  17   2       1685.93       1673.31        43.91 o                         
   3  17   2       2386.33       2303.27       161.90 o                         
   5  17   2        787.56        771.59        46.92 o                         
   7  17   2        547.30        537.89        36.03 o                         
  -6  18   2        533.85        554.00        40.66 o                         
  -4  18   2       4998.32       4874.05       390.47 o                         
  -2  18   2        481.82        480.69        42.54 o                         
   0  18   2        267.25        219.81        27.74 o                         
   2  18   2       5867.65       5388.50       448.20 o                         
   4  18   2       1496.37       1460.24        85.24 o                         
   6  18   2         16.38         16.33        10.70 o                         
  -7  19   2        186.05        242.35        50.50 o                         
  -5  19   2       1895.92       1901.11       131.96 o                         
  -3  19   2       2577.76       2579.01       251.44 o                         
  -1  19   2        281.95        326.50        35.30 o                         
   1  19   2        821.17        761.03        57.11 o                         
   3  19   2       2775.79       2513.99       246.07 o                         
   5  19   2        136.67        115.91        25.06 o                         
   7  19   2        385.17        364.16        37.16 o                         
  -6  20   2        254.31        233.50        33.67 o                         
  -4  20   2       1059.44       1045.75        74.96 o                         
  -2  20   2       3341.15       3149.20       113.21 o                         
   0  20   2       1514.36       1482.43       133.66 o                         
   2  20   2       1403.03       1335.46       198.17 o                         
   4  20   2        788.98        750.80        49.45 o                         
   6  20   2        271.63        247.02        26.78 o                         
  -5  21   2        306.45        298.33        52.08 o                         
  -3  21   2       2168.69       2150.35        80.84 o                         
  -1  21   2       2530.67       2419.21       144.22 o                         
   1  21   2       1595.50       1599.80       116.37 o                         
   3  21   2        552.38        509.22        43.00 o                         
   5  21   2        694.06        702.10        61.52 o                         
  -6  22   2        511.42        545.42        47.94 o                         
  -4  22   2       1980.97       1957.33       272.17 o                         
  -2  22   2       1598.46       1494.00       101.34 o                         
   0  22   2        633.95        651.47        53.16 o                         
   2  22   2       1775.84       1780.00       135.97 o                         
   4  22   2       1753.87       1701.22       125.35 o                         
  -5  23   2        780.34        764.56        52.96 o                         
  -3  23   2       1840.12       1813.08        74.53 o                         
  -1  23   2        115.99        100.74        25.09 o                         
   1  23   2        973.67       1006.80       102.53 o                         
   3  23   2       1288.80       1236.97       159.02 o                         
   5  23   2        191.43        159.30        45.19 o                         
  -6  24   2        450.56        523.56        72.87 o                         
  -4  24   2       1760.63       1740.17       125.52 o                         
  -2  24   2        227.76        235.44        36.77 o                         
   0  24   2        104.56        116.74        27.67 o                         
   2  24   2       1988.29       1936.95        80.69 o                         
   4  24   2        881.45        939.56        84.85 o                         
  -5  25   2       1150.06       1190.72        94.11 o                         
  -3  25   2        955.06        909.78       114.34 o                         
  -1  25   2        302.79        354.39        44.32 o                         
   1  25   2        688.81        662.86        79.14 o                         
   3  25   2       1641.53       1822.86        94.28 o                         
  -2  26   2        120.29         75.43        25.46 o                         
   0  26   2        111.27        106.56        38.70 o                         
 -11   1   3        189.65        148.42        27.76 o                         
  -9   1   3       1277.48       1247.22        76.15 o                         
  -7   1   3        661.72        670.53        34.42 o                         
  -5   1   3        230.20        274.18        12.16 o                         
  -3   1   3       2574.36       2530.51       108.52 o                         
  -1   1   3        620.25        564.94        18.06 o                         
   1   1   3       2621.27       2654.92        84.42 o                         
   3   1   3        896.63        920.92        25.11 o                         
   5   1   3        112.61        116.48         9.25 o                         
   7   1   3        548.81        524.73        37.91 o                         
   9   1   3        127.12        123.41        26.71 o                         
 -12   2   3         76.76         96.93        25.69 o                         
 -10   2   3       1558.18       1442.13        61.22 o                         
  -8   2   3       2723.25       2625.56        71.03 o                         
  -6   2   3       2245.90       2188.38        32.70 o                         
  -4   2   3        726.19        670.70        34.36 o                         
  -2   2   3       6495.15       6355.97       195.77 o                         
   0   2   3       6180.21       6191.87       204.24 o                         
   2   2   3       2252.73       2437.92        43.64 o                         
   4   2   3       1806.00       1845.07        39.63 o                         
   6   2   3       3702.14       3673.44        44.34 o                         
   8   2   3        594.09        609.39        35.34 o                         
 -11   3   3        826.66        749.97        67.68 o                         
  -9   3   3        510.58        461.55        34.79 o                         
  -7   3   3       1829.25       1771.74       113.72 o                         
  -5   3   3       3013.52       2856.58        71.17 o                         
  -3   3   3       4547.27       4221.01       233.10 o                         
  -1   3   3       3788.32       3145.54        59.99 o                         
   1   3   3       1907.76       1671.00        35.36 o                         
   3   3   3       2713.41       2837.31        78.97 o                         
   5   3   3       2381.98       2521.62        51.37 o                         
   7   3   3       2502.75       2502.50        61.18 o                         
   9   3   3        232.80        249.15        36.07 o                         
 -12   4   3        630.49        625.47        49.39 o                         
 -10   4   3       1213.19       1086.86        53.89 o                         
  -8   4   3       4406.07       4301.54        89.96 o                         
  -6   4   3       5758.05       5476.70       147.22 o                         
  -4   4   3       6624.73       6428.59       263.20 o                         
  -2   4   3       2485.56       2243.11        71.94 o                         
   0   4   3       3107.21       2495.90        43.67 o                         
   2   4   3      11575.97      10724.08       531.97 o                         
   4   4   3       5595.23       5702.30       125.75 o                         
   6   4   3        863.66        826.84        27.68 o                         
   8   4   3        865.28        944.25        42.49 o                         
 -11   5   3       1506.07       1442.38        72.59 o                         
  -9   5   3        180.82        153.40        23.89 o                         
  -7   5   3       4663.59       4509.23       227.15 o                         
  -5   5   3      10885.65      10168.90       231.98 o                         
  -3   5   3       4423.69       4170.10       171.93 o                         
  -1   5   3       2623.13       2241.06        82.11 o                         
   1   5   3       9607.58       8873.10        73.10 o                         
   3   5   3       8888.72       8602.56       100.79 o                         
   5   5   3       1586.82       1574.40        75.02 o                         
   7   5   3       1357.21       1320.21        37.62 o                         
   9   5   3       2451.97       2572.10        72.34 o                         
 -12   6   3       1190.34       1117.28        67.03 o                         
 -10   6   3        993.68        934.84        50.97 o                         
  -8   6   3       1223.21       1158.82        82.48 o                         
  -6   6   3       2944.61       2618.15        54.73 o                         
  -4   6   3       7796.18       7440.03       174.68 o                         
  -2   6   3       2812.62       2531.18        95.14 o                         
   0   6   3       3311.84       2780.23        85.33 o                         
   2   6   3       6284.08       5838.04        76.04 o                         
   4   6   3       5256.61       5255.46       126.09 o                         
   6   6   3        554.22        534.97        51.63 o                         
   8   6   3        976.37       1008.75        44.42 o                         
 -11   7   3        589.32        534.61        42.61 o                         
  -9   7   3       1383.15       1412.73        56.99 o                         
  -7   7   3       2071.85       2035.47        58.26 o                         
  -5   7   3       5096.09       4904.71       152.36 o                         
  -3   7   3       4918.95       4475.95        92.55 o                         
  -1   7   3       3150.99       2707.66       133.82 o                         
   1   7   3       8089.59       7645.19       254.98 o                         
   3   7   3       2503.44       2500.34       130.02 o                         
   5   7   3        615.96        711.03        37.41 o                         
   7   7   3       1295.12       1334.13        39.59 o                         
   9   7   3        760.70        757.81        42.63 o                         
 -10   8   3       1532.03       1377.84        60.20 o                         
  -8   8   3        644.12        615.84        36.21 o                         
  -6   8   3       1262.17       1187.90        37.47 o                         
  -4   8   3       3334.03       3165.26       108.83 o                         
  -2   8   3       4181.46       3822.16        97.85 o                         
   0   8   3       9038.17       8652.12       393.03 o                         
   2   8   3        427.78        420.16        33.34 o                         
   4   8   3        847.77        850.14        29.75 o                         
   6   8   3       2788.53       2830.14       156.20 o                         
   8   8   3        653.76        589.88        35.16 o                         
 -11   9   3        466.64        483.68        72.42 o                         
  -9   9   3       1442.52       1379.98        55.69 o                         
  -7   9   3       1432.14       1398.98        48.80 o                         
  -5   9   3          4.48         12.13         5.75 o                         
  -3   9   3       5380.74       5276.81       179.73 o                         
  -1   9   3       2940.42       2866.96       147.29 o                         
   1   9   3        377.55        349.45        16.49 o                         
   3   9   3        761.60        739.75        26.35 o                         
   5   9   3        826.35        838.77        47.19 o                         
   7   9   3        965.55        960.89        35.93 o                         
   9   9   3        383.29        395.44        66.32 o                         
 -10  10   3         26.68         19.77        25.42 o                         
  -8  10   3         11.88          8.01        11.39 o                         
  -6  10   3         24.16         27.77         8.40 o                         
  -4  10   3        477.01        488.62        18.15 o                         
  -2  10   3        306.95        322.54        14.24 o                         
   0  10   3       1165.06       1122.48        58.83 o                         
   2  10   3          3.73          7.33         5.82 o                         
   4  10   3        507.02        525.20        38.49 o                         
   6  10   3         69.61         73.28        18.08 o                         
   8  10   3         94.15         74.76        16.09 o                         
 -11  11   3         28.76         13.90        27.12 o                         
  -9  11   3        173.48        154.22        40.11 o                         
  -7  11   3        368.51        367.22        27.62 o                         
  -5  11   3        121.94        136.69        12.89 o                         
  -3  11   3        207.15        203.15        12.88 o                         
  -1  11   3        878.20        887.97        47.08 o                         
   1  11   3        266.44        263.58        14.71 o                         
   3  11   3       1333.27       1340.13        49.66 o                         
   5  11   3        499.05        553.23        36.85 o                         
   7  11   3        688.25        599.95        30.83 o                         
 -10  12   3        658.85        630.66        69.60 o                         
  -8  12   3       1363.92       1402.90        84.85 o                         
  -6  12   3       1770.54       1798.99        37.73 o                         
  -4  12   3        212.10        210.37        14.44 o                         
  -2  12   3       3035.43       2899.79       120.45 o                         
   0  12   3       3275.26       3069.76       104.45 o                         
   2  12   3        454.77        464.16        32.14 o                         
   4  12   3        115.62        113.54        21.23 o                         
   6  12   3       1352.59       1493.35        97.16 o                         
   8  12   3        374.94        362.85        30.15 o                         
  -9  13   3       1091.30       1093.21        82.25 o                         
  -7  13   3        103.29        122.13        33.44 o                         
  -5  13   3       1056.71       1032.49        38.44 o                         
  -3  13   3       1799.79       1710.79        61.35 o                         
  -1  13   3       4064.47       3941.20       162.70 o                         
   1  13   3        933.88        890.70        72.69 o                         
   3  13   3        169.99        151.59        22.65 o                         
   5  13   3       2136.81       2157.86       129.25 o                         
   7  13   3        583.38        504.18        32.02 o                         
 -10  14   3        329.15        352.73        60.78 o                         
  -8  14   3       1143.70       1137.27        76.60 o                         
  -6  14   3        413.86        446.28        26.15 o                         
  -4  14   3       2675.09       2687.71        57.44 o                         
  -2  14   3       1773.10       1754.40        70.98 o                         
   0  14   3       1859.98       1746.37        84.58 o                         
   2  14   3       2063.09       1954.27        76.56 o                         
   4  14   3       1713.29       1686.57       127.56 o                         
   6  14   3        666.73        703.81        46.28 o                         
   8  14   3       1131.56       1071.74        44.36 o                         
  -9  15   3        373.10        407.75        63.04 o                         
  -7  15   3       2468.37       2641.06       108.12 o                         
  -5  15   3       6941.39       7008.70       210.21 o                         
  -3  15   3       2162.77       2121.77        92.85 o                         
  -1  15   3       1587.43       1545.49        71.63 o                         
   1  15   3       6376.88       6017.59       290.95 o                         
   3  15   3       4054.03       4043.91       315.50 o                         
   5  15   3        958.47        934.66        88.46 o                         
   7  15   3        194.97        186.40        23.39 o                         
  -8  16   3        492.42        473.73        55.81 o                         
  -6  16   3       2812.77       2959.04        64.29 o                         
  -4  16   3       2812.83       2817.51       106.81 o                         
  -2  16   3       2379.66       2236.77        89.14 o                         
   0  16   3        713.42        715.34        30.15 o                         
   2  16   3       2473.58       2361.44       119.62 o                         
   4  16   3       1881.46       1884.80        91.97 o                         
   6  16   3        122.28        134.00        27.12 o                         
  -9  17   3        535.64        593.83        66.21 o                         
  -7  17   3       1034.96       1183.48        76.71 o                         
  -5  17   3       2688.43       2731.41        83.49 o                         
  -3  17   3        916.03        896.49        82.25 o                         
  -1  17   3       1354.04       1270.50        53.67 o                         
   1  17   3       4117.73       3794.78       147.49 o                         
   3  17   3       1752.36       1691.01       191.33 o                         
   5  17   3        658.86        643.94        46.02 o                         
   7  17   3       1351.06       1317.73        49.32 o                         
  -8  18   3        481.03        540.51        61.80 o                         
  -6  18   3        700.27        669.56        44.19 o                         
  -4  18   3        578.65        553.25        39.74 o                         
  -2  18   3       1544.72       1442.27        58.27 o                         
   0  18   3        862.21        864.46        47.46 o                         
   2  18   3       1294.54       1193.76        46.52 o                         
   4  18   3        484.21        528.19        62.25 o                         
   6  18   3       1185.49       1134.43        68.26 o                         
  -7  19   3        905.48        970.97        81.46 o                         
  -5  19   3        410.64        382.39        39.24 o                         
  -3  19   3        517.18        548.84        45.36 o                         
  -1  19   3       1322.36       1262.18        56.84 o                         
   1  19   3       1098.03       1040.81        69.31 o                         
   3  19   3         15.59          0.64        10.32 o                         
   5  19   3        421.56        386.32        42.52 o                         
  -6  20   3         43.10         38.19        18.84 o                         
  -4  20   3         97.32         93.50        22.93 o                         
  -2  20   3        252.89        224.14        44.97 o                         
   0  20   3        504.28        469.26        39.37 o                         
   2  20   3        230.79        219.41        44.18 o                         
   4  20   3        359.38        347.10        40.94 o                         
  -7  21   3         36.94         12.09        26.66 o                         
  -5  21   3         17.84         29.98        19.01 o                         
  -3  21   3         72.47         57.17        19.85 o                         
  -1  21   3        189.10        190.63        31.42 o                         
   1  21   3         71.66         66.07        22.22 o                         
   3  21   3        115.08         96.46        25.73 o                         
   5  21   3         25.18         27.09        21.01 o                         
  -6  22   3        287.68        298.65        40.13 o                         
  -4  22   3        239.07        224.64        33.17 o                         
  -2  22   3        841.76        795.34        62.82 o                         
   0  22   3        513.25        497.03        45.29 o                         
   2  22   3         39.09         20.18        19.66 o                         
   4  22   3        401.20        357.18        45.02 o                         
  -5  23   3          5.57         10.50        17.91 o                         
  -3  23   3        267.53        292.68        38.28 o                         
  -1  23   3        850.97        935.52        73.16 o                         
   1  23   3         72.67         58.12        23.62 o                         
   3  23   3        128.95        167.06        32.80 o                         
  -4  24   3        349.31        414.36        48.23 o                         
  -2  24   3       1425.60       1369.03       151.57 o                         
   0  24   3        296.01        324.58        42.61 o                         
   2  24   3         95.08        103.29        28.73 o                         
  -3  25   3        942.23        947.61        61.20 o                         
  -1  25   3        467.06        456.94        57.73 o                         
   1  25   3        487.43        486.30        51.14 o                         
 -12   0   4        833.92        733.70        74.68 o                         
 -10   0   4       1273.06       1315.90        85.08 o                         
  -8   0   4       8961.57       8915.39       187.66 o                         
  -6   0   4       1314.62       1143.38        61.46 o                         
  -4   0   4        694.06        631.79        42.03 o                         
  -2   0   4      68171.52      63539.95       532.03 o                         
   0   0   4      11712.87      10753.66       238.22 o                         
   2   0   4         82.11         80.07        12.45 o                         
   4   0   4       7720.63       8089.50       147.44 o                         
   6   0   4       6063.67       6477.02       159.19 o                         
   8   0   4        434.07        451.25        62.03 o                         
 -11   1   4        257.99        260.28        36.56 o                         
  -9   1   4       1519.04       1514.48        60.28 o                         
  -7   1   4       3662.47       3473.93       221.90 o                         
  -5   1   4        710.07        708.40        32.74 o                         
  -3   1   4       7883.05       7476.42        93.47 o                         
  -1   1   4       5797.73       4953.16        78.38 o                         
   1   1   4       2082.02       1935.08        61.40 o                         
   3   1   4       1108.06       1063.16        40.96 o                         
   5   1   4       5503.65       5797.56        97.79 o                         
   7   1   4       1980.78       1990.34        68.98 o                         
 -12   2   4       1286.42       1153.65        63.75 o                         
 -10   2   4        104.04         79.90        22.17 o                         
  -8   2   4       3945.27       3935.66        94.11 o                         
  -6   2   4       5344.83       5330.22        74.88 o                         
  -4   2   4        240.98        186.18        28.98 o                         
  -2   2   4      10164.76      10270.44       538.98 o                         
   0   2   4       5437.09       4987.90       110.62 o                         
   2   2   4        230.96        231.72        13.02 o                         
   4   2   4       3775.37       3873.52        61.86 o                         
   6   2   4       2075.66       2177.53        66.62 o                         
   8   2   4        128.33        145.75        27.36 o                         
 -11   3   4        557.46        447.53        71.40 o                         
  -9   3   4       1902.13       1796.98        64.74 o                         
  -7   3   4       2816.34       2537.84       115.58 o                         
  -5   3   4       2419.28       2296.42       106.16 o                         
  -3   3   4       1112.93       1152.86        57.25 o                         
  -1   3   4       6614.90       5957.21       139.96 o                         
   1   3   4       2211.18       2095.41        58.87 o                         
   3   3   4        998.41        988.35        22.94 o                         
   5   3   4       1608.98       1660.92        43.80 o                         
   7   3   4        129.35        151.15        25.49 o                         
 -12   4   4        721.67        660.41        51.14 o                         
 -10   4   4        270.04        268.66        48.75 o                         
  -8   4   4       2458.37       2349.79       164.05 o                         
  -6   4   4       3336.36       3239.26        49.40 o                         
  -4   4   4        195.03        195.76        14.58 o                         
  -2   4   4          9.91          5.36         4.54 o                         
   0   4   4       1624.54       1586.49        67.50 o                         
   2   4   4          4.31          8.49         4.25 o                         
   4   4   4       2096.12       2212.30        40.36 o                         
   6   4   4        104.86        115.15        17.49 o                         
   8   4   4         74.56         62.31        20.88 o                         
 -11   5   4        453.80        433.34        41.56 o                         
  -9   5   4        978.97        962.52        62.25 o                         
  -7   5   4        759.08        775.63        38.95 o                         
  -5   5   4        150.23        141.20        14.00 o                         
  -3   5   4       1021.28       1010.70        38.57 o                         
  -1   5   4       1087.94        984.09        25.61 o                         
   1   5   4        316.72        298.42        20.95 o                         
   3   5   4        384.15        397.28        21.68 o                         
   5   5   4       1709.97       1705.36        39.17 o                         
   7   5   4        203.43        188.38        23.16 o                         
 -12   6   4        411.31        348.90        49.93 o                         
 -10   6   4        211.23        250.40        33.39 o                         
  -8   6   4        531.30        558.80        36.47 o                         
  -6   6   4       1181.74       1132.36        40.86 o                         
  -4   6   4       3884.32       3954.83       152.20 o                         
  -2   6   4       2629.18       2603.69       111.27 o                         
   0   6   4       3156.07       2942.86        96.82 o                         
   2   6   4       3485.73       3349.07        54.84 o                         
   4   6   4       1643.97       1552.66        51.24 o                         
   6   6   4        176.40        210.68        19.58 o                         
   8   6   4       1114.39       1074.46        85.08 o                         
 -11   7   4        609.41        610.08        46.38 o                         
  -9   7   4        322.09        339.52        32.96 o                         
  -7   7   4        771.36        745.79        38.32 o                         
  -5   7   4       6304.01       6345.45       143.60 o                         
  -3   7   4       3392.70       3430.23       142.27 o                         
  -1   7   4        795.61        787.67        36.72 o                         
   1   7   4       4996.41       4643.54       114.54 o                         
   3   7   4       3186.34       3110.91       119.37 o                         
   5   7   4        663.06        641.84        36.87 o                         
   7   7   4        993.35       1007.81        42.59 o                         
 -10   8   4       1300.26       1196.47        57.65 o                         
  -8   8   4        134.35        138.15        23.46 o                         
  -6   8   4       1835.53       1706.51        73.16 o                         
  -4   8   4       5198.64       5018.47       194.34 o                         
  -2   8   4        756.95        674.29        35.00 o                         
   0   8   4       3949.19       3717.28       179.06 o                         
   2   8   4       8046.00       7684.36       334.32 o                         
   4   8   4       1497.88       1517.75        42.87 o                         
   6   8   4        424.17        446.93        36.46 o                         
   8   8   4       2052.58       2081.69       116.37 o                         
 -11   9   4       1949.62       1819.80       111.29 o                         
  -9   9   4       1595.83       1503.95        60.07 o                         
  -7   9   4        240.59        241.29        27.20 o                         
  -5   9   4       4754.77       4747.90       162.75 o                         
  -3   9   4       5035.41       4966.84       187.85 o                         
  -1   9   4        224.18        180.73        13.53 o                         
   1   9   4       3760.17       3632.85       108.69 o                         
   3   9   4       3150.92       3118.82       124.45 o                         
   5   9   4        589.28        587.97        48.64 o                         
   7   9   4       1291.38       1276.16        42.66 o                         
 -10  10   4       3612.04       3466.39       143.49 o                         
  -8  10   4       2932.82       2976.45       153.09 o                         
  -6  10   4        992.29       1009.84        32.76 o                         
  -4  10   4       4715.73       4390.63       158.01 o                         
  -2  10   4       5161.19       4917.07       262.81 o                         
   0  10   4       1427.38       1248.93        55.98 o                         
   2  10   4       1702.51       1676.03        59.69 o                         
   4  10   4       2097.89       2233.47       153.60 o                         
   6  10   4       1823.97       1901.39       142.70 o                         
 -11  11   4       1924.91       1962.49       116.48 o                         
  -9  11   4       3716.50       3818.11       143.49 o                         
  -7  11   4          9.83         10.29        10.99 o                         
  -5  11   4       3212.78       3242.48        94.83 o                         
  -3  11   4       4877.44       4556.65       120.84 o                         
  -1  11   4       1631.26       1410.67        36.92 o                         
   1  11   4       3324.56       3206.40       112.23 o                         
   3  11   4       4162.74       4185.71       255.91 o                         
   5  11   4        773.65        835.02        61.18 o                         
   7  11   4       1650.58       1655.23        66.86 o                         
 -10  12   4       1649.94       1565.25       100.44 o                         
  -8  12   4        367.23        377.02        54.01 o                         
  -6  12   4       1282.77       1312.14        34.02 o                         
  -4  12   4       4226.97       4104.31       140.88 o                         
  -2  12   4       1468.80       1367.90        67.05 o                         
   0  12   4       2330.91       2185.89        68.83 o                         
   2  12   4       1855.61       1793.67        81.40 o                         
   4  12   4       2406.97       2456.79       175.12 o                         
   6  12   4        604.75        643.57        45.10 o                         
  -9  13   4       1051.72        962.38        78.07 o                         
  -7  13   4        563.08        636.65        57.17 o                         
  -5  13   4       5157.71       5167.75       152.35 o                         
  -3  13   4       2358.06       2236.72        65.38 o                         
  -1  13   4        277.82        260.85        16.31 o                         
   1  13   4       4636.41       4510.61       304.36 o                         
   3  13   4       3679.39       3728.53       201.54 o                         
   5  13   4          4.84         -3.45        13.62 o                         
   7  13   4       1186.40       1076.84        56.42 o                         
 -10  14   4        440.24        477.24        69.82 o                         
  -8  14   4        164.39        185.63        40.67 o                         
  -6  14   4        738.62        750.21        33.77 o                         
  -4  14   4       3706.58       3653.07       138.86 o                         
  -2  14   4        852.70        823.95        29.66 o                         
   0  14   4       1786.48       1718.58        57.39 o                         
   2  14   4       2750.03       2627.06       178.21 o                         
   4  14   4       2221.58       2023.32       106.24 o                         
   6  14   4        233.18        190.45        31.90 o                         
  -9  15   4         28.83         19.32        26.44 o                         
  -7  15   4        190.01        223.14        43.50 o                         
  -5  15   4        842.81        830.80        34.62 o                         
  -3  15   4       1278.72       1278.28        76.89 o                         
  -1  15   4        836.33        728.84        36.91 o                         
   1  15   4       1862.83       1768.93        97.01 o                         
   3  15   4        604.94        581.63        36.08 o                         
   5  15   4        106.72         87.69        24.20 o                         
  -8  16   4        401.56        482.43        58.07 o                         
  -6  16   4        930.17        939.06        38.62 o                         
  -4  16   4       1000.64        995.99        48.41 o                         
  -2  16   4        134.14        166.40        19.89 o                         
   0  16   4       1561.43       1447.49        55.12 o                         
   2  16   4        112.12        108.04        17.75 o                         
   4  16   4        296.14        271.67        28.55 o                         
   6  16   4         44.66         30.92        19.68 o                         
  -9  17   4        486.80        558.47        65.19 o                         
  -7  17   4       1098.07       1138.47        56.27 o                         
  -5  17   4       1375.31       1437.38        59.77 o                         
  -3  17   4        642.69        622.07        40.83 o                         
  -1  17   4        673.83        666.87        42.35 o                         
   1  17   4        659.71        641.97        44.37 o                         
   3  17   4        305.80        306.17        29.34 o                         
   5  17   4        391.62        420.88        36.49 o                         
  -8  18   4        540.84        611.68        63.50 o                         
  -6  18   4       1455.75       1398.73        61.79 o                         
  -4  18   4        392.85        412.09        40.90 o                         
  -2  18   4         32.87         47.94        18.33 o                         
   0  18   4        534.48        553.15        41.26 o                         
   2  18   4        304.79        259.90        26.50 o                         
   4  18   4        367.06        349.14        32.96 o                         
  -7  19   4       1683.25       1667.61       103.83 o                         
  -5  19   4        122.26        104.21        25.00 o                         
  -3  19   4       1541.24       1551.79        64.72 o                         
  -1  19   4       3085.89       2995.01       117.95 o                         
   1  19   4       1222.18       1147.89        58.19 o                         
   3  19   4        373.14        364.77        32.31 o                         
   5  19   4        639.79        574.59        49.63 o                         
  -6  20   4        700.54        758.77        50.45 o                         
  -4  20   4        251.68        253.07        33.39 o                         
  -2  20   4       3568.69       3575.09        98.13 o                         
   0  20   4       1863.28       1819.47        72.75 o                         
   2  20   4         23.74         34.02        20.41 o                         
   4  20   4       1667.27       1578.19        73.30 o                         
  -7  21   4        859.82        815.62        79.54 o                         
  -5  21   4         87.63        113.48        26.68 o                         
  -3  21   4       2016.71       2049.92        79.20 o                         
  -1  21   4       2596.22       2597.13        87.20 o                         
   1  21   4        643.99        575.11        83.49 o                         
   3  21   4        900.76        914.08        62.59 o                         
  -6  22   4       1086.80       1177.94        63.87 o                         
  -4  22   4        175.73        199.82        32.83 o                         
  -2  22   4       1920.39       1887.86       126.26 o                         
   0  22   4       1482.84       1493.31        70.65 o                         
   2  22   4          6.42         -2.85        17.86 o                         
  -5  23   4        603.57        602.09        49.93 o                         
  -3  23   4        359.16        395.65        45.12 o                         
  -1  23   4       1253.81       1296.54        89.37 o                         
   1  23   4        558.73        555.86        51.33 o                         
  -4  24   4        332.24        318.50        42.29 o                         
  -2  24   4         18.87         16.84        20.36 o                         
   0  24   4        187.79        140.99        32.28 o                         
 -11   1   5        342.53        315.93        39.87 o                         
  -9   1   5        856.89        815.06        54.51 o                         
  -7   1   5        257.30        286.73        38.19 o                         
  -5   1   5        126.11        108.34        18.80 o                         
  -3   1   5       1462.20       1396.40        46.26 o                         
  -1   1   5       1238.42       1224.16        28.48 o                         
   1   1   5        211.72        212.58        15.29 o                         
   3   1   5        374.83        413.73        23.37 o                         
   5   1   5       1389.88       1221.37        56.52 o                         
   7   1   5        211.56        185.01        31.64 o                         
 -12   2   5        260.26        237.54        42.93 o                         
 -10   2   5        602.23        583.91        43.99 o                         
  -8   2   5        619.41        583.19        40.96 o                         
  -6   2   5        364.75        392.03        20.57 o                         
  -4   2   5       2162.81       2113.60        57.80 o                         
  -2   2   5        877.21        833.82        37.34 o                         
   0   2   5       2053.38       1808.39       103.72 o                         
   2   2   5        740.85        728.59        27.69 o                         
   4   2   5        414.48        408.29        27.59 o                         
   6   2   5       1060.04        998.87        60.67 o                         
 -11   3   5        802.23        739.98        93.49 o                         
  -9   3   5       2198.30       2066.91        72.16 o                         
  -7   3   5       2463.74       2319.66        80.95 o                         
  -5   3   5       1334.51       1340.98        59.81 o                         
  -3   3   5       2230.26       2221.30       134.98 o                         
  -1   3   5       2489.60       2228.71        39.03 o                         
   1   3   5       3759.10       3588.10        80.07 o                         
   3   3   5       1723.22       1721.79        69.17 o                         
   5   3   5       1300.21       1293.50        45.73 o                         
   7   3   5        335.68        323.66        40.03 o                         
 -12   4   5       1008.72        952.11        75.19 o                         
 -10   4   5        450.86        441.96        44.82 o                         
  -8   4   5       1341.21       1251.81        53.58 o                         
  -6   4   5       2628.21       2530.93       135.12 o                         
  -4   4   5       1574.16       1437.41        72.14 o                         
  -2   4   5       1739.49       1633.07        68.70 o                         
   0   4   5       2253.75       1993.67       143.35 o                         
   2   4   5       2858.29       2644.28        59.69 o                         
   4   4   5       1033.50       1032.28        38.44 o                         
   6   4   5       1536.08       1379.58        72.03 o                         
 -11   5   5        403.01        376.32        43.24 o                         
  -9   5   5       1566.17       1440.62        86.66 o                         
  -7   5   5       2633.23       2445.34       111.63 o                         
  -5   5   5       4378.16       4215.64       215.80 o                         
  -3   5   5        958.47        898.87        31.74 o                         
  -1   5   5       1569.95       1300.86        38.78 o                         
   1   5   5       5300.17       4787.73       153.04 o                         
   3   5   5       3771.19       3632.96       110.72 o                         
   5   5   5        827.39        776.37        36.37 o                         
   7   5   5        666.58        660.76        49.06 o                         
 -10   6   5         44.04         70.70        21.31 o                         
  -8   6   5       2096.37       1942.40        66.54 o                         
  -6   6   5       6394.50       6216.75       239.85 o                         
  -4   6   5       2462.08       2410.19        84.38 o                         
  -2   6   5       1183.38       1132.30        57.65 o                         
   0   6   5       6160.41       5511.85       274.95 o                         
   2   6   5       4517.13       4289.40        67.67 o                         
   4   6   5        265.36        248.50        23.73 o                         
   6   6   5        797.36        755.07        38.87 o                         
 -11   7   5        841.61        790.44        52.44 o                         
  -9   7   5        530.19        469.70        37.78 o                         
  -7   7   5        870.19        858.14       104.45 o                         
  -5   7   5       2138.06       2148.37        43.75 o                         
  -3   7   5       1846.51       1872.60        71.92 o                         
  -1   7   5       3034.82       2756.52       119.30 o                         
   1   7   5        933.70        810.17        34.76 o                         
   3   7   5       1015.20        950.42        35.56 o                         
   5   7   5       1062.06       1084.38        42.50 o                         
   7   7   5        700.21        657.85        85.41 o                         
 -10   8   5        903.83        896.81        52.65 o                         
  -8   8   5        644.76        684.23        41.52 o                         
  -6   8   5        606.71        601.16        39.04 o                         
  -4   8   5       2165.60       2081.04        75.80 o                         
  -2   8   5       1607.34       1495.73        57.26 o                         
   0   8   5       1727.04       1617.66        73.42 o                         
   2   8   5        258.93        245.13        21.46 o                         
   4   8   5        498.28        488.83        25.08 o                         
   6   8   5       1107.55       1140.35        55.97 o                         
 -11   9   5        308.35        356.80        64.74 o                         
  -9   9   5         67.24         76.40        20.49 o                         
  -7   9   5        318.09        342.16        33.91 o                         
  -5   9   5       1029.03       1021.70        39.51 o                         
  -3   9   5        501.67        467.92        20.29 o                         
  -1   9   5       3117.26       2936.66       142.85 o                         
   1   9   5        116.11        108.37        12.82 o                         
   3   9   5        206.14        208.23        19.16 o                         
   5   9   5        818.32        795.46        39.91 o                         
   7   9   5        323.43        239.52        50.50 o                         
 -10  10   5         66.09         43.84        28.47 o                         
  -8  10   5        283.81        249.44        30.90 o                         
  -6  10   5         21.52         23.07        10.03 o                         
  -4  10   5        303.29        318.93        18.13 o                         
  -2  10   5        493.05        529.71        21.81 o                         
   0  10   5         32.56         37.30         8.73 o                         
   2  10   5         70.24         72.33        11.92 o                         
   4  10   5         32.93         37.36        14.16 o                         
   6  10   5        143.77        162.03        24.54 o                         
 -11  11   5        204.86        262.12        54.91 o                         
  -9  11   5        372.60        421.99        63.04 o                         
  -7  11   5        383.11        397.01        32.26 o                         
  -5  11   5         16.56         14.56         8.16 o                         
  -3  11   5       1421.74       1396.85        52.15 o                         
  -1  11   5        351.70        347.17        19.11 o                         
   1  11   5         13.39         23.91         8.67 o                         
   3  11   5        230.88        230.12        24.76 o                         
   5  11   5        287.22        306.93        31.08 o                         
 -10  12   5        663.79        667.84        73.55 o                         
  -8  12   5        334.71        331.26        53.67 o                         
  -6  12   5        131.61        118.81        14.52 o                         
  -4  12   5       1008.35       1037.38        47.72 o                         
  -2  12   5       1587.47       1544.81        53.23 o                         
   0  12   5        242.45        225.29        25.31 o                         
   2  12   5       1218.38       1145.58       114.44 o                         
   4  12   5       1218.54       1167.16        59.37 o                         
   6  12   5        457.33        474.60        40.18 o                         
  -9  13   5       1080.61       1084.85        82.14 o                         
  -7  13   5       1142.56       1221.67        78.30 o                         
  -5  13   5        620.56        622.32        25.91 o                         
  -3  13   5       1800.13       1808.86        57.52 o                         
  -1  13   5       1714.47       1625.32       100.63 o                         
   1  13   5        478.39        458.63        40.35 o                         
   3  13   5        719.64        740.31        52.50 o                         
   5  13   5        796.02        809.79        62.30 o                         
 -10  14   5        590.49        644.67        73.55 o                         
  -8  14   5        567.31        604.23        62.70 o                         
  -6  14   5       2111.13       2153.27        55.52 o                         
  -4  14   5        944.32        965.89        31.83 o                         
  -2  14   5       1891.72       1794.60        91.02 o                         
   0  14   5       1374.52       1380.17        99.03 o                         
   2  14   5        867.81        865.36        75.42 o                         
   4  14   5       1139.33       1082.59        48.01 o                         
  -9  15   5        555.80        544.12        64.74 o                         
  -7  15   5        424.23        517.38        40.86 o                         
  -5  15   5       1238.35       1289.87        43.73 o                         
  -3  15   5       1699.76       1654.98        59.47 o                         
  -1  15   5        419.49        411.51        26.63 o                         
   1  15   5        869.88        882.84        39.27 o                         
   3  15   5       1741.49       1604.54        79.74 o                         
   5  15   5         56.63         52.97        18.54 o                         
  -8  16   5       1087.09       1041.81        79.54 o                         
  -6  16   5       3153.61       3199.64       101.65 o                         
  -4  16   5       1301.96       1345.82        57.43 o                         
  -2  16   5        560.62        582.81        31.22 o                         
   0  16   5       3255.76       3120.82       120.40 o                         
   2  16   5       2546.63       2472.42       120.91 o                         
   4  16   5        761.08        731.39        43.37 o                         
  -9  17   5        433.18        554.06        73.44 o                         
  -7  17   5        798.16        853.78        51.61 o                         
  -5  17   5        572.72        608.29        43.10 o                         
  -3  17   5       1786.84       1765.14       110.50 o                         
  -1  17   5        338.74        344.72        27.88 o                         
   1  17   5        866.50        891.99        51.40 o                         
   3  17   5        771.10        706.14        54.43 o                         
  -6  18   5        363.77        371.78        39.75 o                         
  -4  18   5        646.31        657.44        45.03 o                         
  -2  18   5       1028.58       1045.12        53.98 o                         
   0  18   5       1495.23       1465.30        55.73 o                         
   2  18   5        221.66        259.71        28.27 o                         
   4  18   5        647.40        629.65        40.49 o                         
  -7  19   5        180.08        131.51        40.00 o                         
  -5  19   5        257.89        280.41        36.13 o                         
  -3  19   5        847.93        890.10        52.58 o                         
  -1  19   5        890.95        821.73        51.58 o                         
   1  19   5        170.03        182.50        30.78 o                         
   3  19   5        538.91        501.36        38.96 o                         
  -6  20   5         35.40         44.09        20.88 o                         
  -4  20   5        159.48        144.76        28.60 o                         
  -2  20   5        223.09        200.17        40.50 o                         
   0  20   5         92.53         98.01        25.92 o                         
   2  20   5        108.68        112.46        27.76 o                         
  -5  21   5          8.75         11.26        17.20 o                         
  -3  21   5          9.68          2.24        17.65 o                         
  -1  21   5          5.28          9.66        16.93 o                         
   1  21   5         18.82         -4.37        16.23 o                         
  -4  22   5         41.07         62.87        30.34 o                         
  -2  22   5        284.39        262.44        40.45 o                         
   0  22   5        102.04         99.03        27.15 o                         
  -3  23   5        611.63        663.31        53.24 o                         
  -1  23   5        478.83        413.59        51.41 o                         
 -10   0   6       2532.18       2305.05       116.60 o                         
  -8   0   6        147.00        123.38        35.59 o                         
  -6   0   6       1751.38       1589.88        83.27 o                         
  -4   0   6      13743.86      13159.10       220.43 o                         
  -2   0   6        533.25        526.04        47.90 o                         
   0   0   6        958.76        925.43        61.80 o                         
   2   0   6       1833.25       1698.68        88.35 o                         
   4   0   6       1000.25        908.60        72.65 o                         
   6   0   6       1099.28        927.81        81.01 o                         
 -11   1   6       1893.10       1689.44        75.65 o                         
  -9   1   6       1476.33       1414.00        63.47 o                         
  -7   1   6        303.36        280.56        53.61 o                         
  -5   1   6       2825.63       2542.08        71.09 o                         
  -3   1   6       7035.93       6609.66       154.79 o                         
  -1   1   6        793.44        727.47        38.43 o                         
   1   1   6       2501.37       2446.10        71.70 o                         
   3   1   6       1195.44       1150.37        54.60 o                         
   5   1   6        551.28        494.12        41.88 o                         
 -10   2   6       1679.05       1540.24        68.74 o                         
  -8   2   6          4.09          4.04        13.80 o                         
  -6   2   6       2230.97       2095.67        66.57 o                         
  -4   2   6       5206.18       4820.96       287.76 o                         
  -2   2   6         57.33         43.11        14.52 o                         
   0   2   6       3165.75       2918.82        75.40 o                         
   2   2   6       3515.47       3265.14        85.08 o                         
   4   2   6        168.57        158.91        27.54 o                         
   6   2   6        766.67        717.69        50.81 o                         
 -11   3   6       1024.70        934.68        58.83 o                         
  -9   3   6         50.70         64.80        26.04 o                         
  -7   3   6       1130.22       1083.68        51.17 o                         
  -5   3   6       2764.50       2664.64       166.48 o                         
  -3   3   6       2400.61       2308.67        65.67 o                         
  -1   3   6        997.00        974.22        44.54 o                         
   1   3   6       2366.78       2178.58        75.47 o                         
   3   3   6       3281.07       3025.53        87.05 o                         
   5   3   6        222.96        155.45        29.07 o                         
 -10   4   6        825.95        725.73        49.86 o                         
  -8   4   6         98.14         81.00        21.24 o                         
  -6   4   6       2193.53       2252.03        75.83 o                         
  -4   4   6        970.85        936.92        43.72 o                         
  -2   4   6        229.67        248.47        28.23 o                         
   0   4   6       2544.50       2449.09       148.97 o                         
   2   4   6       2278.11       2217.23       119.93 o                         
   4   4   6        127.06        140.62        26.86 o                         
   6   4   6        650.82        578.47        47.33 o                         
 -11   5   6        490.97        420.90        47.10 o                         
  -9   5   6        206.86        210.55        31.65 o                         
  -7   5   6        357.83        339.58        35.53 o                         
  -5   5   6        381.69        368.69        23.67 o                         
  -3   5   6        618.84        587.55        35.06 o                         
  -1   5   6        517.04        480.02        32.08 o                         
   1   5   6        747.31        697.24        39.99 o                         
   3   5   6       1041.31        995.66        50.52 o                         
   5   5   6        590.02        537.45        43.48 o                         
 -10   6   6        336.08        322.79        39.69 o                         
  -8   6   6       1174.02       1132.96        83.89 o                         
  -6   6   6       1685.94       1692.32        89.28 o                         
  -4   6   6        330.51        351.19        23.87 o                         
  -2   6   6        983.84        907.97        42.52 o                         
   0   6   6        330.72        324.11        29.87 o                         
   2   6   6        195.37        165.65        25.09 o                         
   4   6   6         51.79         35.61        16.89 o                         
   6   6   6        193.07        162.13        48.36 o                         
 -11   7   6        154.40        117.67        28.47 o                         
  -9   7   6        630.34        591.54        54.46 o                         
  -7   7   6       1503.80       1413.63       137.33 o                         
  -5   7   6         79.93         85.41        15.05 o                         
  -3   7   6        568.92        563.31        35.92 o                         
  -1   7   6       2772.40       2609.45       100.33 o                         
   1   7   6        736.44        690.61        83.89 o                         
   3   7   6        242.85        244.28        31.27 o                         
   5   7   6        559.98        481.64        72.42 o                         
 -10   8   6        203.26        176.05        30.62 o                         
  -8   8   6       2503.86       2323.92       220.54 o                         
  -6   8   6       2122.85       2069.95        73.71 o                         
  -4   8   6         74.56        103.52        14.78 o                         
  -2   8   6       1417.12       1502.83        93.88 o                         
   0   8   6        491.18        438.09        32.85 o                         
   2   8   6        183.64        210.56        28.20 o                         
   4   8   6       1099.38       1026.04       161.73 o                         
  -9   9   6       2222.78       2109.38        76.68 o                         
  -7   9   6       1286.49       1227.37       101.68 o                         
  -5   9   6         32.38         38.05        10.13 o                         
  -3   9   6       4446.64       4500.03       156.12 o                         
  -1   9   6       3744.51       3707.62       132.46 o                         
   1   9   6        365.95        397.86        35.08 o                         
   3   9   6       1761.82       1857.28       234.32 o                         
   5   9   6       1692.78       1702.41       240.71 o                         
 -10  10   6        524.63        616.84        51.09 o                         
  -8  10   6       1252.58       1264.73        58.22 o                         
  -6  10   6        167.63        169.28        20.33 o                         
  -4  10   6       1246.38       1276.59        45.36 o                         
  -2  10   6       4093.54       4039.01       160.84 o                         
   0  10   6       1770.59       1809.92        67.02 o                         
   2  10   6        436.38        488.18        43.90 o                         
   4  10   6       3060.57       3154.99       383.06 o                         
  -9  11   6       2250.04       2121.18        79.99 o                         
  -7  11   6       2193.91       2212.01       187.27 o                         
  -5  11   6        169.73        157.03        16.66 o                         
  -3  11   6       3598.90       3547.41       100.98 o                         
  -1  11   6       3564.18       3486.57       135.84 o                         
   1  11   6        268.71        213.31        31.80 o                         
   3  11   6       3157.62       3162.78       302.28 o                         
   5  11   6       2421.92       2449.58       217.89 o                         
 -10  12   6        897.76        937.64        85.75 o                         
  -8  12   6        960.45       1006.61        56.89 o                         
  -6  12   6        878.68        890.76        32.17 o                         
  -4  12   6        456.70        486.11        24.24 o                         
  -2  12   6       2942.76       2885.46       124.54 o                         
   0  12   6        905.84        898.98        66.78 o                         
   2  12   6        502.46        500.18        57.45 o                         
   4  12   6       1263.29       1241.05       137.56 o                         
  -9  13   6        934.42        928.37        81.46 o                         
  -7  13   6       2078.22       2238.96       107.78 o                         
  -5  13   6        188.76        186.86        18.74 o                         
  -3  13   6        372.09        379.07        23.04 o                         
  -1  13   6       1698.24       1627.45       107.17 o                         
   1  13   6        212.01        194.68        23.87 o                         
   3  13   6        896.75        882.17        55.04 o                         
  -8  14   6       1028.43       1109.48        83.27 o                         
  -6  14   6        627.52        693.46        38.69 o                         
  -4  14   6        150.12        161.63        17.71 o                         
  -2  14   6       1712.03       1696.37        54.23 o                         
   0  14   6        497.93        511.77        37.98 o                         
   2  14   6          6.66         -0.46        11.52 o                         
   4  14   6        526.31        559.24        52.57 o                         
  -9  15   6        280.61        287.09        56.04 o                         
  -7  15   6        279.40        292.85        52.08 o                         
  -5  15   6       1220.97       1268.41        46.04 o                         
  -3  15   6        304.04        302.73        27.28 o                         
  -1  15   6        139.23        150.40        20.75 o                         
   1  15   6         65.35         66.70        17.20 o                         
   3  15   6          2.87          6.45        18.36 o                         
  -8  16   6        132.63        131.06        41.13 o                         
  -6  16   6       1043.78       1083.11        54.84 o                         
  -4  16   6        372.90        390.49        37.53 o                         
  -2  16   6        834.19        816.24        38.37 o                         
   0  16   6        626.32        619.26        35.70 o                         
   2  16   6        638.50        591.14        37.65 o                         
  -7  17   6        162.95        210.37        45.98 o                         
  -5  17   6        671.83        724.65        47.40 o                         
  -3  17   6       1158.46       1211.81        58.63 o                         
  -1  17   6        331.35        334.40        30.74 o                         
   1  17   6       1227.16       1211.41        54.09 o                         
   3  17   6        601.82        507.12        44.75 o                         
  -6  18   6       1180.16       1174.41        60.32 o                         
  -4  18   6        209.69        206.60        32.61 o                         
  -2  18   6         27.19         23.64        17.83 o                         
   0  18   6       1821.93       1776.61        64.92 o                         
   2  18   6        971.03        947.11        79.54 o                         
  -7  19   6        279.59        282.34        54.80 o                         
  -5  19   6       1560.42       1613.79        70.66 o                         
  -3  19   6        606.87        566.17        45.58 o                         
  -1  19   6         12.38         29.07        18.83 o                         
   1  19   6       1042.48       1041.09        61.79 o                         
  -6  20   6        290.06        325.36        42.01 o                         
  -4  20   6       1955.79       1940.38        79.14 o                         
  -2  20   6        258.24        257.20        37.37 o                         
   0  20   6        500.27        540.51        55.59 o                         
  -3  21   6       1030.03       1050.02        61.05 o                         
  -1  21   6        271.43        360.98        59.99 o                         
 -11   1   7         93.03         74.27        25.02 o                         
  -9   1   7         69.21         62.66        24.97 o                         
  -7   1   7         40.21         39.48        17.12 o                         
  -5   1   7        439.38        393.28        33.15 o                         
  -3   1   7        118.25        111.22        21.54 o                         
  -1   1   7        487.15        457.49        34.93 o                         
   1   1   7        155.46        169.02        27.78 o                         
   3   1   7        124.18        118.55        33.50 o                         
   5   1   7        156.45        127.16        29.27 o                         
 -10   2   7       1067.10        950.85        77.17 o                         
  -8   2   7        524.07        476.16        41.13 o                         
  -6   2   7        105.14         86.07        21.41 o                         
  -4   2   7       1168.54       1041.50        50.33 o                         
  -2   2   7       1156.71       1133.90        52.09 o                         
   0   2   7        541.89        536.36        72.93 o                         
   2   2   7        417.49        389.73        63.16 o                         
   4   2   7       1115.83       1094.32        60.99 o                         
 -11   3   7        198.28        191.40        41.45 o                         
  -9   3   7        377.74        338.06        39.78 o                         
  -7   3   7        147.44        118.19        24.17 o                         
  -5   3   7        634.79        544.27        38.09 o                         
  -3   3   7        556.73        545.49        38.47 o                         
  -1   3   7        767.84        721.00        43.49 o                         
   1   3   7        285.11        283.40        34.88 o                         
   3   3   7        304.36        255.64        34.95 o                         
 -10   4   7       1107.56       1001.51        60.04 o                         
  -8   4   7       1380.78       1262.95        61.57 o                         
  -6   4   7       1495.02       1491.61        83.73 o                         
  -4   4   7        644.73        599.54        39.52 o                         
  -2   4   7        757.73        695.67        49.43 o                         
   0   4   7       2310.33       2232.20        79.77 o                         
   2   4   7       1736.79       1643.83        67.89 o                         
   4   4   7        974.07        876.45        55.49 o                         
  -9   5   7        845.27        732.46        59.88 o                         
  -7   5   7       2131.35       1950.30       110.33 o                         
  -5   5   7        961.90        990.71        39.63 o                         
  -3   5   7        781.15        729.47        43.04 o                         
  -1   5   7       1731.48       1645.35        63.13 o                         
   1   5   7       2573.52       2427.68       126.65 o                         
   3   5   7        108.25         97.95        25.36 o                         
 -10   6   7        537.71        554.96        49.55 o                         
  -8   6   7        623.62        563.53        48.70 o                         
  -6   6   7        899.48        942.72        55.44 o                         
  -4   6   7        608.28        609.05        34.82 o                         
  -2   6   7        789.92        815.23        45.65 o                         
   0   6   7        819.65        764.00        45.71 o                         
   2   6   7       1175.33       1098.47        56.55 o                         
   4   6   7        405.18        357.71        41.90 o                         
  -9   7   7        475.73        507.38        43.55 o                         
  -7   7   7       1431.50       1314.36       110.27 o                         
  -5   7   7        807.58        711.41        61.15 o                         
  -3   7   7        706.38        763.23        36.41 o                         
  -1   7   7       1593.56       1573.06        61.43 o                         
   1   7   7        657.06        634.82        42.83 o                         
   3   7   7        358.90        327.13        38.44 o                         
 -10   8   7        255.43        255.55        37.41 o                         
  -8   8   7        320.22        327.18        39.85 o                         
  -6   8   7        613.59        531.89        33.88 o                         
  -4   8   7        886.89        877.97        38.35 o                         
  -2   8   7       2010.92       2007.14        75.69 o                         
   0   8   7         51.48         49.64        17.32 o                         
   2   8   7        227.90        227.53        32.53 o                         
   4   8   7        698.76        754.72       105.02 o                         
  -9   9   7        486.10        484.54        48.06 o                         
  -7   9   7         31.26         17.71        16.12 o                         
  -5   9   7        740.20        702.83        69.58 o                         
  -3   9   7        901.07        952.95        52.55 o                         
  -1   9   7         92.61         81.14        17.76 o                         
   1   9   7        102.79        103.93        19.63 o                         
   3   9   7        310.20        281.14        42.93 o                         
 -10  10   7          8.46        -14.70        14.70 o                         
  -8  10   7         13.51         15.59        16.64 o                         
  -6  10   7        162.19        150.16        21.74 o                         
  -4  10   7         43.17         38.04        13.75 o                         
  -2  10   7        216.50        230.30        25.60 o                         
   0  10   7          3.29         -7.31        10.03 o                         
   2  10   7        180.78        158.97        31.04 o                         
  -9  11   7        216.89        196.81        32.58 o                         
  -7  11   7         54.44         18.83        16.98 o                         
  -5  11   7         28.26         23.28        12.97 o                         
  -3  11   7         25.86         11.39        11.60 o                         
  -1  11   7         76.65         78.37        17.56 o                         
   1  11   7        475.32        404.16        48.53 o                         
   3  11   7         85.39         84.95        27.56 o                         
  -8  12   7        415.29        423.24        48.41 o                         
  -6  12   7        216.58        219.80        25.44 o                         
  -4  12   7        761.54        723.80        55.24 o                         
  -2  12   7        560.24        560.74        44.42 o                         
   0  12   7        204.10        230.40        38.47 o                         
   2  12   7        258.18        308.94        41.72 o                         
  -9  13   7         25.20         40.56        31.63 o                         
  -7  13   7        221.50        231.72        33.36 o                         
  -5  13   7        269.11        264.12        27.49 o                         
  -3  13   7        896.30        888.79        51.49 o                         
  -1  13   7        203.98        215.45        32.48 o                         
   1  13   7         76.03         52.90        22.81 o                         
  -8  14   7        358.47        500.51        71.07 o                         
  -6  14   7        469.02        466.69        34.64 o                         
  -4  14   7        551.39        553.93       102.70 o                         
  -2  14   7        434.91        440.51        41.99 o                         
   0  14   7        341.59        315.16        47.68 o                         
   2  14   7        554.04        551.53        56.55 o                         
  -7  15   7       2474.51       2670.66       123.83 o                         
  -5  15   7       1164.73       1143.49        69.07 o                         
  -3  15   7        244.75        232.68        33.90 o                         
  -1  15   7       1776.69       1785.77       211.78 o                         
   1  15   7       1747.33       1777.19       201.73 o                         
  -6  16   7        306.25        322.22        55.81 o                         
  -4  16   7        803.45        857.98        77.73 o                         
  -2  16   7        118.81        122.36        28.76 o                         
   0  16   7        501.09        569.30        56.66 o                         
  -5  17   7        565.17        633.04        70.16 o                         
  -3  17   7        127.30        106.65        40.67 o                         
  -1  17   7       1640.42       1688.57       153.82 o                         
  -4  18   7        383.12        374.31        63.95 o                         
  -2  18   7        285.45        337.82        63.38 o                         
  -3  19   7        202.08        240.76        54.91 o                         
 -10   0   8       1564.44       1318.05       102.93 o                         
  -8   0   8        714.32        692.58        71.97 o                         
  -6   0   8        186.53        205.85        45.64 o                         
  -4   0   8       6745.55       5810.99       176.03 o                         
  -2   0   8       3078.85       2847.25       125.18 o                         
   0   0   8        122.39        147.22        41.24 o                         
   2   0   8       1008.33        794.94        76.94 o                         
  -9   1   8        701.79        671.53        51.45 o                         
  -7   1   8        696.28        630.05        46.97 o                         
  -5   1   8       1254.20       1088.87        56.92 o                         
  -3   1   8       1009.50        989.12        54.57 o                         
  -1   1   8       1096.16       1054.79        56.28 o                         
   1   1   8          5.76          3.21        14.84 o                         
   3   1   8       1405.48       1358.99        70.14 o                         
 -10   2   8        694.19        645.43        70.05 o                         
  -8   2   8       1742.76       1634.65        73.33 o                         
  -6   2   8        328.55        277.48        36.99 o                         
  -4   2   8       1330.00       1185.88        72.25 o                         
  -2   2   8       1947.46       1778.06        70.74 o                         
   0   2   8        196.74        205.71        32.71 o                         
   2   2   8        457.28        415.01        46.93 o                         
  -9   3   8        748.58        764.32        54.98 o                         
  -7   3   8        828.05        807.98        51.90 o                         
  -5   3   8         65.56         36.96        22.65 o                         
  -3   3   8       1402.24       1276.41        60.52 o                         
  -1   3   8        932.41        891.55        52.93 o                         
   1   3   8         95.14         72.84        23.13 o                         
 -10   4   8        501.85        415.89        68.81 o                         
  -8   4   8       1338.21       1226.71        64.75 o                         
  -6   4   8        408.22        354.40        40.23 o                         
  -4   4   8         33.73         32.53        18.26 o                         
  -2   4   8        818.82        769.29        49.05 o                         
   0   4   8        251.88        235.79        34.17 o                         
   2   4   8        263.63        254.55        37.38 o                         
  -9   5   8        303.98        298.80        46.89 o                         
  -7   5   8         88.84        106.57        26.28 o                         
  -5   5   8        319.79        303.21        29.18 o                         
  -3   5   8        426.89        417.04        42.46 o                         
  -1   5   8        243.92        230.62        33.55 o                         
   1   5   8        295.56        291.23        38.93 o                         
  -8   6   8         89.01        110.45        27.80 o                         
  -6   6   8        716.39        677.71        48.20 o                         
  -4   6   8        681.44        675.15        37.48 o                         
  -2   6   8        392.95        330.97        37.79 o                         
   0   6   8        871.49        817.69        72.14 o                         
   2   6   8        545.56        509.89        47.27 o                         
  -9   7   8          6.19        -11.92        16.13 o                         
  -7   7   8        785.89        738.63        50.67 o                         
  -5   7   8        917.76        933.97        61.00 o                         
  -3   7   8        221.82        228.23        26.56 o                         
  -1   7   8        469.08        393.19        41.66 o                         
   1   7   8        723.34        703.12        50.97 o                         
  -8   8   8         24.33         28.73        19.46 o                         
  -6   8   8        886.51        791.21        73.44 o                         
  -4   8   8        311.77        324.87        30.97 o                         
  -2   8   8        296.47        265.34        28.45 o                         
   0   8   8       1946.77       1960.57        94.72 o                         
   2   8   8        882.95        964.07       104.06 o                         
  -9   9   8         77.35         51.79        23.30 o                         
  -7   9   8        740.77        695.28        49.49 o                         
  -5   9   8       1926.54       1939.11       117.22 o                         
  -3   9   8        550.09        566.70        50.76 o                         
  -1   9   8        376.75        397.56        35.35 o                         
   1   9   8       1355.35       1323.77       157.16 o                         
  -8  10   8         49.27         36.63        20.44 o                         
  -6  10   8       1148.14       1125.56       114.11 o                         
  -4  10   8       1408.78       1417.30       107.95 o                         
  -2  10   8        173.11        176.20        25.38 o                         
   0  10   8        302.58        323.54        72.99 o                         
  -7  11   8        532.70        538.86        45.49 o                         
  -5  11   8       1743.77       1743.51        59.39 o                         
  -3  11   8        408.11        443.27        35.50 o                         
  -1  11   8        428.03        465.68        78.64 o                         
   1  11   8       2142.10       1893.46       121.34 o                         
  -6  12   8        755.56        787.71        52.14 o                         
  -4  12   8       1070.50       1062.99        53.14 o                         
  -2  12   8        100.22        101.10        27.94 o                         
   0  12   8        324.53        325.10        43.37 o                         
  -7  13   8        731.50        717.67       126.37 o                         
  -5  13   8        795.41        812.99        49.35 o                         
  -3  13   8         17.79         10.81        19.94 o                         
  -1  13   8        672.82        660.32       118.46 o                         
  -6  14   8        850.30        769.52        73.10 o                         
  -4  14   8        532.48        514.31        46.66 o                         
  -2  14   8        131.71         95.05        28.13 o                         
  -5  15   8        371.03        356.97        83.78 o                         
  -3  15   8         94.24         81.06        25.62 o                         
  -7   1   9         12.60         13.71        19.16 o                         
  -5   1   9        150.24        145.84        30.01 o                         
  -3   1   9        155.02        118.27        39.60 o                         
  -1   1   9         49.54         62.09        23.76 o                         
  -8   2   9         15.93          9.21        19.75 o                         
  -6   2   9        259.75        219.50        44.63 o                         
  -4   2   9        132.58        150.17        31.06 o                         
  -2   2   9        389.69        338.06        41.33 o                         
   0   2   9         42.40         46.86        22.32 o                         
  -7   3   9        387.78        363.19        44.65 o                         
  -5   3   9        341.49        350.37        43.72 o                         
  -3   3   9        397.65        371.05        43.25 o                         
  -1   3   9        664.68        624.61        50.29 o                         
  -8   4   9        270.84        250.06        50.93 o                         
  -6   4   9        239.85        161.41        31.44 o                         
  -4   4   9        192.38        192.74        33.28 o                         
  -2   4   9        375.28        370.96        44.58 o                         
   0   4   9        577.71        502.09        72.87 o                         
  -7   5   9        518.55        509.79        52.80 o                         
  -5   5   9        223.38        245.97        43.89 o                         
  -3   5   9        210.00        223.94        36.02 o                         
  -1   5   9        687.29        668.29        51.79 o                         
  -6   6   9        461.65        423.19        46.48 o                         
  -4   6   9        188.02        202.44        29.66 o                         
  -2   6   9        869.57        824.91       106.03 o                         
  -7   7   9        244.42        208.52        36.07 o                         
  -5   7   9        268.23        278.76        31.35 o                         
  -3   7   9        531.57        554.62        56.64 o                         
  -1   7   9        128.32        110.77        33.16 o                         
  -6   8   9        204.68        163.71        47.79 o                         
  -4   8   9        346.65        349.87        52.77 o                         
  -2   8   9        202.95        233.40        29.84 o                         
  -5   9   9         41.91         25.69        16.35 o                         
  -3   9   9        365.59        349.15        35.27 o                         
  -4  10   9        123.47        104.58        22.93 o                         
                                                                                
